# Supplementary material for: Determining the impact of alternative splicing events on transcriptome dynamics
Source: BMC Res Notes. 2008 Oct 24;1:94. doi: 10.1186/1756-0500-1-94 (PMC2584107; doi:10.1186/1756-0500-1-94)
Supplement: Additional file 2 — An ascii tab-delimited file is provided containing the listing of the probe IDs (PROBE), the log2 fold-changes (LOG_Q), the log2 fold change estimated variance (VAR), the P-value (P), as well as several gene identifiers, for the 565 selected probes from this analysis. [file 1756-0500-1-94-S2.txt]

-----------------------------------------------								
ace.map output generated Sat Nov 24 13:38:52 CET 2007								
ace.map version: 0.916								
http://www.iri.cnrs.fr/seg								
-----------------------------------------------								

TECHNOLOGY	applied biosystems							
SPECIES	h.sapiens							

FILTER DATE	07/11/2024 12:38							

file exported by ace.map | Sun Nov 25 19:03:14 CET 2007 | h.sapiens | applied biosystems | 071124_bclx-ctrl_e005.ma3 | (c) 2007 by guillaume brysbaert, sebastian noth, arndt benecke [IHES - IRI]								

annotation file used : Human_AB1700_Annotations_09_06.txt								

PROBE	LOG_Q[070812_bclx-ctrl.ma2]	VAR[070812_bclx-ctrl.ma2]	P[070812_bclx-ctrl.ma2]		Entrez Gene ID	Celera Gene ID	Gene_Symbol	Gene_Name
100160	2.0525	1.0185	0.0366	10804	hCG1643047.3	GJB6	gap junction protein, beta 6 (connexin 30)
100608	3.2311	1.6439	0.0285	null	hCG2040839	null	null
100794	3.5458	1.6326	0.0497	null	hCG1775175.1	null	null
100966	4.9724	2.3943	0.0081	57730	null	KIAA1641	KIAA1641
101113	-0.6617	0.2400	0.0481	284230	hCG1641039.2	LOC284230	null
101123	-2.0112	0.5269	0.0295	null	hCG2024334	null	null
101365	-0.7098	0.2336	0.0416	6228	hCG38189.3	RPS23	ribosomal protein S23
102255	3.3527	1.9026	0.0382	26062	hCG1788838.3	HYALP1	hyaluronoglucosaminidase pseudogene 1
102353	-1.9080	0.9657	0.0346	null	hCG1811335.1	null	null
102393	2.3826	0.7709	0.0421	null	hCG1820696.2	null	null
102729	-2.5853	0.7635	0.0142	null	null	null	null
102778	-4.2782	1.0717	0.0452	null	hCG1793766.2	null	null
103342	-2.1626	0.6153	0.0408	57101	null	TMEM16B	transmembrane protein 16B
103366	-1.1164	0.1903	0.0003	84973	hCG27637.3	MGC16037	null
103589	-2.9930	0.9623	0.0248	2833	hCG19964.2	CXCR3	chemokine (C-X-C motif) receptor 3
103831	-3.4238	2.1986	0.0131	10941	hCG1781444.2	UGT2A1	UDP glucuronosyltransferase 2 family, polypeptide A1
104347	3.6246	0.8614	0.0178	152098	hCG1995515	ZCWPW2	zinc finger, CW type with PWWP domain 2
104400	-0.5232	0.1730	0.0240	null	hCG1639841.2	null	null
104409	-0.6007	0.2065	0.0403	388720	hCG41053.3	LOC388720	null
104424	2.5998	0.7738	0.0259	7223	hCG32193.3	TRPC4	transient receptor potential cation channel, subfamily C, member 4
104562	0.8797	0.2124	0.0027	27183	hCG28199.2	VPS4A	vacuolar protein sorting 4A (yeast)
104625	-0.8753	0.2203	0.0092	null	hCG15685.3	null	null
104833	3.7991	0.9469	0.0007	339903	hCG2039480	LOC339903	null
105974	-0.6821	0.2331	0.0452	null	hCG2040261	null	null
106095	-0.4734	0.1812	0.0479	55651	hCG2024282|hCG19291.1	NOLA2	nucleolar protein family A, member 2 (H/ACA small nucleolar RNPs)
106192	1.1998	0.4274	0.0126	1326	hCG39055.2	MAP3K8	mitogen-activated protein kinase kinase kinase 8
106376	-0.7241	0.1749	0.0068	388677	null	NOTCH2NL	Notch homolog 2 (Drosophila) N-terminal like
106462	3.5870	2.0856	0.0272	4897	hCG17111.4	NRCAM	neuronal cell adhesion molecule
106497	3.4713	1.8307	0.0252	27231	hCG23523.3	ITGB1BP3	integrin beta 1 binding protein 3
106729	-0.8717	0.2609	0.0236	null	hCG2020266	null	null
107075	-0.5735	0.2141	0.0237	8712	hCG18135.2	PAGE1	P antigen family, member 1 (prostate associated)
107292	-0.9589	0.2807	0.0201	83667	hCG19575.3	SESN2	sestrin 2
107338	-0.5131	0.1958	0.0448	6880	hCG37060.3	TAF9	TAF9 RNA polymerase II, TATA box binding protein (TBP)-associated factor, 32kDa
107645	-0.4679	0.1799	0.0450	6129	hCG15591.2	RPL7	ribosomal protein L7
107989	-0.6045	0.1881	0.0266	6231	hCG20704.2	RPS26	ribosomal protein S26
108175	-2.7955	0.8559	0.0492	78990	hCG22343.3	OTUB2	OTU domain, ubiquitin aldehyde binding 2
108223	0.7882	0.2686	0.0365	null	null	null	null
108339	0.5350	0.2322	0.0484	9184	hCG41421.3	BUB3	BUB3 budding uninhibited by benzimidazoles 3 homolog (yeast)
108451	-0.9602	0.2466	0.0019	3646	null	EIF3S6	eukaryotic translation initiation factor 3, subunit 6 48kDa
108540	1.3123	0.4734	0.0419	84691	hCG1779182.3|hCG2039358.1	NYD-SP18	null
108691	-0.7523	0.2539	0.0111	29081	hCG2005083	METTL5	methyltransferase like 5
108702	-2.4799	0.8207	0.0107	3049	hCG1745304.1	HBQ1	hemoglobin, theta 1
108749	-2.4582	1.3534	0.0393	84289	hCG2043059	ING5	inhibitor of growth family, member 5
108880	4.1935	0.7244	0.0015	25960	hCG23113.3	GPR124	G protein-coupled receptor 124
108915	-2.2746	1.4914	0.0378	null	null	null	null
108985	0.5419	0.2059	0.0374	5066	hCG2039646	PAM	peptidylglycine alpha-amidating monooxygenase
109132	-4.2146	3.9657	0.0041	4099	hCG23606.3	MAG	myelin associated glycoprotein
109421	0.6516	0.2502	0.0484	9590	hCG21985.3	AKAP12	A kinase (PRKA) anchor protein (gravin) 12
109879	0.8222	0.3520	0.0277	10010	hCG39005.3	TANK	TRAF family member-associated NFKB activator
110046	0.7314	0.2177	0.0156	9724	hCG1811699.2	UTP14C	UTP14, U3 small nucleolar ribonucleoprotein, homolog C (yeast)
110331	2.2085	0.5818	0.0037	2651	hCG1818200.2	GCNT2	glucosaminyl (N-acetyl) transferase 2, I-branching enzyme
110418	2.3926	0.9202	0.0416	10677	hCG40158.2	AVIL	advillin
110548	0.6066	0.2430	0.0358	2263	hCG1811153.1	FGFR2	fibroblast growth factor receptor 2 (bacteria-expressed kinase, keratinocyte growth factor receptor, craniofacial dysostosis 1, Crouzon syndrome, Pfeiffer syndrome, Jackson-Weiss syndrome)
110745	-0.6686	0.2441	0.0457	130773	hCG1640174.3	LOC130773	null
110971	-3.3133	0.7740	0.0059	56833	hCG38209.3	SLAMF8	SLAM family member 8
111003	0.8277	0.3056	0.0439	64921	hCG2023709	NBLA04196	null
111161	0.7623	0.3029	0.0489	null	hCG2040858	null	null
111499	0.5662	0.2252	0.0421	64787	hCG1778322.2	EPS8L2	EPS8-like 2
112668	-0.8026	0.2004	0.0117	8360	hCG1643895.3	HIST1H4D	histone 1, H4d
112937	-1.3251	0.2765	0.0099	null	hCG39909.2	null	null
113151	-3.8930	2.1598	0.0335	90737	hCG1818651.1	PAGE5	P antigen family, member 5 (prostate associated)
113157	-1.8558	1.0439	0.0476	8303	hCG14906.4	SNN	stannin
113258	-1.0463	0.2542	0.0154	59347	hCG1785999.4	FKSG2	null
113714	2.2537	1.4210	0.0413	753	hCG37193.2	C18orf1	chromosome 18 open reading frame 1
113737	-0.9874	0.2368	0.0095	57761	hCG2019820.2	TRIB3	tribbles homolog 3 (Drosophila)
113744	0.5738	0.2243	0.0330	25829	hCG41692.3	C22orf5	chromosome 22 open reading frame 5
114390	-0.6963	0.2517	0.0386	null	hCG1640708.1	null	null
114985	-1.5961	0.6282	0.0288	286336	hCG1644065.3	FAM78A	family with sequence similarity 78, member A
115418	1.0491	0.4077	0.0253	84445	hCG24669.2	LZTS2	leucine zipper, putative tumor suppressor 2
115558	-1.0494	0.2273	0.0035	60674	hCG1796464.2	GAS5	growth arrest-specific 5
115574	2.7430	0.6984	0.0027	null	hCG2041838	null	null
115589	0.8480	0.2677	0.0249	4173	hCG19799.2	MCM4	MCM4 minichromosome maintenance deficient 4 (S. cerevisiae)
115901	2.3723	1.5272	0.0364	284309	hCG2036636.2	FLJ38288	null
115999	-2.9880	1.1199	0.0263	5603	hCG15774.3	MAPK13	mitogen-activated protein kinase 13
116004	0.7099	0.2799	0.0413	9693	hCG16402.2	RAPGEF2	Rap guanine nucleotide exchange factor (GEF) 2
116815	-3.2809	0.7801	0.0491	140733	hCG39445.4	C20orf133	chromosome 20 open reading frame 133
117342	-2.2515	1.1046	0.0300	null	null	null	null
117700	-2.9323	1.7543	0.0087	200162	hCG38170.3	SPAG17	sperm associated antigen 17
118653	1.1618	0.3516	0.0080	9663	hCG38071.2	LPIN2	lipin 2
118767	1.7466	0.9397	0.0413	null	null	null	null
118802	2.5860	1.7253	0.0359	50801	null	KCNK4	potassium channel, subfamily K, member 4
119392	-0.7824	0.1892	0.0086	null	hCG1820685.1	null	null
119435	-2.1189	0.8947	0.0426	254571	hCG2042147	LOC254571	null
119775	2.1102	0.5860	0.0144	null	hCG2040669	null	null
119819	-5.3517	2.1397	0.0414	null	hCG2036548	null	null
120117	-0.6343	0.2011	0.0285	null	hCG1641869.2	null	null
120176	0.7058	0.2721	0.0352	11073	hCG15609.3	TOPBP1	topoisomerase (DNA) II binding protein 1
120380	-3.5273	0.9494	0.0093	null	hCG1820401.2	null	null
120405	-0.6948	0.2395	0.0395	51728	hCG1787292.2	POLR3K	polymerase (RNA) III (DNA directed) polypeptide K, 12.3 kDa
121017	1.8215	0.5632	0.0256	80222	hCG1999130.1	TARSL1	threonyl-tRNA synthetase-like 1
121285	-0.7483	0.2451	0.0407	389362	hCG22882.2	RP11-506K6.3	null
121364	-1.1875	0.2723	0.0008	null	null	null	null
121600	4.1281	0.9719	0.0008	3010	hCG1645743.2	HIST1H1T	histone 1, H1t
121773	2.6939	1.5202	0.0246	948	hCG17062.3	CD36	CD36 antigen (collagen type I receptor, thrombospondin receptor)
121974	1.5266	0.6392	0.0368	79904	hCG1775451.1	FLJ11710	null
122087	0.8234	0.2994	0.0348	4343	hCG38463.3	MOV10	Mov10, Moloney leukemia virus 10, homolog (mouse)
122124	-0.4208	0.1466	0.0276	115939	hCG42708.3	MGC24381	null
122167	-3.2821	1.1718	0.0166	83401	hCG25642.3	ELOVL3	elongation of very long chain fatty acids (FEN1/Elo2, SUR4/Elo3, yeast)-like 3
122271	0.8631	0.2516	0.0073	51439	hCG36752.2	FAM8A1	family with sequence similarity 8, member A1
122327	-0.7050	0.2264	0.0326	null	hCG1820708.2	null	null
123168	2.4128	0.9644	0.0050	null	hCG1813949.1	null	null
123611	0.6222	0.2646	0.0468	442225	hCG1643480.2	LOC442225	null
124452	-0.5887	0.1731	0.0187	null	hCG1791204.2	null	null
124737	-0.5197	0.1894	0.0245	5074	hCG1774391.2	PAWR	PRKC, apoptosis, WT1, regulator
124927	3.5382	1.4583	0.0417	55698	hCG1991943.2	FLJ10324	null
125408	2.9337	1.9057	0.0240	null	hCG2040775	null	null
126268	0.6578	0.2036	0.0223	85459	hCG2036584	KIAA1731	KIAA1731
126327	4.3360	3.1368	0.0089	null	hCG2041740	null	null
126791	-2.7106	1.7998	0.0414	916	hCG41147.3	CD3E	CD3E antigen, epsilon polypeptide (TiT3 complex)
127121	0.9118	0.3355	0.0478	10956	hCG40161.3	OS9	null
127509	-0.6272	0.2142	0.0400	6232	hCG2001249	RPS27	ribosomal protein S27 (metallopanstimulin 1)
127745	-1.5569	0.7555	0.0308	50512	hCG1685952.2	PODXL2	podocalyxin-like 2
127770	-0.8354	0.3238	0.0354	114609	hCG2032769	TIRAP	toll-interleukin 1 receptor (TIR) domain containing adaptor protein
127924	-0.6011	0.1722	0.0127	null	hCG1642877.2	null	null
128211	-0.5669	0.1910	0.0362	6181	hCG1778304.2	RPLP2	ribosomal protein, large, P2
128222	0.8377	0.2887	0.0187	57222	hCG1979277.1	KIAA1181	null
128378	-0.5531	0.2042	0.0351	null	hCG1642390.4	null	null
128470	0.7548	0.2544	0.0287	84858	hCG23983.2	ZNF503	zinc finger protein 503
129216	2.5366	1.4221	0.0496	null	hCG2041963	null	null
129584	-0.4862	0.1679	0.0319	null	hCG2043529	null	null
129965	-0.5778	0.1756	0.0151	391124	hCG2041321	LOC391124	null
130331	3.2447	1.0107	0.0088	null	null	null	null
130996	-0.8769	0.2690	0.0135	null	hCG2041343	null	null
131041	-0.8256	0.2815	0.0379	null	hCG1781644.2	null	null
131346	1.2780	0.6036	0.0188	84928	hCG18972.3	FLJ14803	null
131358	-0.8566	0.3321	0.0449	1030	hCG28310.3	CDKN2B	cyclin-dependent kinase inhibitor 2B (p15, inhibits CDK4)
131573	-1.9900	0.6696	0.0083	null	null	null	null
131821	-2.5939	1.8068	0.0415	29931	hCG1651782.3	LOH3CR2A	loss of heterozygosity, 3, chromosomal region 2, gene A
132173	-2.8774	0.7105	0.0128	116093	hCG1818409.1	DIRC1	disrupted in renal carcinoma 1
132733	-0.6438	0.1907	0.0218	387907|6201	hCG2043514|hCG31799.1|hCG2043512|hCG1784266.2	LOC387907|RPS7	ribosomal protein S7
132812	1.8435	1.0931	0.0454	7718	hCG31427.3	ZNF165	zinc finger protein 165
133041	-3.3080	2.6834	0.0137	85481	hCG1651138.2	PSKH2	protein serine kinase H2
133100	0.9200	0.3784	0.0500	6364	hCG14841.3	CCL20	chemokine (C-C motif) ligand 20
133754	5.6821	2.9745	0.0125	null	hCG1779572.1	null	null
133995	0.8644	0.3756	0.0360	157769	hCG2008985	FAM91A1	family with sequence similarity 91, member A1
134055	-0.6169	0.1799	0.0191	1350	hCG37008.3	COX7C	cytochrome c oxidase subunit VIIc
134277	-2.5123	0.6913	0.0482	85364	hCG1641061.3	ZCCHC3	zinc finger, CCHC domain containing 3
134684	-0.7140	0.2935	0.0320	null	null	null	null
135077	-0.9620	0.4375	0.0500	140893	hCG1785843.3	C20orf151	chromosome 20 open reading frame 151
135149	-2.0990	0.7003	0.0199	null	null	null	null
135209	-0.7306	0.2535	0.0499	null	hCG2043487	null	null
135343	1.3374	0.5533	0.0162	624	hCG1785397.3	BDKRB2	bradykinin receptor B2
135984	-0.9435	0.2974	0.0439	387066	hCG2031039	C6orf160	chromosome 6 open reading frame 160
136153	1.1958	0.4240	0.0290	null	hCG1807547.1	null	null
136473	-0.6747	0.2554	0.0475	1678	hCG20399.3	TIMM8A	translocase of inner mitochondrial membrane 8 homolog A (yeast)
136586	-0.7732	0.1997	0.0073	55262	hCG2023610	FLJ10925	null
136889	1.8099	0.5390	0.0493	53944	hCG2004507.1	CSNK1G1	casein kinase 1, gamma 1
137136	-0.6026	0.2129	0.0308	51454	hCG1811926.2	GULP1	GULP, engulfment adaptor PTB domain containing 1
137709	0.7754	0.3578	0.0487	10014	hCG1991411	HDAC5	histone deacetylase 5
138245	-2.9469	0.6992	0.0193	390649	hCG2040521.1	OR4F15	olfactory receptor, family 4, subfamily F, member 15
138473	1.2658	0.6039	0.0299	8790	hCG2039595	FPGT	fucose-1-phosphate guanylyltransferase
139153	0.7554	0.2631	0.0494	null	hCG1817771.2	null	null
139408	5.2112	0.9916	0.0227	null	hCG1817623.2	null	null
139732	-0.5297	0.1920	0.0407	null	null	null	null
139876	-0.6403	0.2039	0.0323	null	hCG2041298	null	null
141012	1.3929	0.6608	0.0275	80781	hCG1647196.3	COL18A1	collagen, type XVIII, alpha 1
141342	0.5896	0.2551	0.0473	6767	hCG1790973.2	ST13	suppression of tumorigenicity 13 (colon carcinoma) (Hsp70 interacting protein)
141366	1.7232	0.6601	0.0490	null	hCG2042957|hCG24840.2	null	null
142040	-1.4286	0.5360	0.0340	null	hCG1639936.4	null	null
142703	1.6506	0.7388	0.0324	388361	hCG1748409.3	LOC388361	null
142957	5.0713	0.7905	0.0035	9542	hCG1980505.1	NRG2	neuregulin 2
143154	-0.6625	0.2332	0.0422	null	hCG1644435.2	null	null
143461	1.4916	0.6058	0.0081	29985	hCG25250.4	SLC39A3	solute carrier family 39 (zinc transporter), member 3
143642	0.7278	0.3510	0.0474	11176	hCG24994.4	BAZ2A	bromodomain adjacent to zinc finger domain, 2A
143989	0.6489	0.2285	0.0225	9156	hCG39163.4	EXO1	exonuclease 1
143997	-2.1764	0.8000	0.0367	6447	hCG1811965.1	SGNE1	secretory granule, neuroendocrine protein 1 (7B2 protein)
144090	2.4553	0.8160	0.0233	333929	hCG1980844	SNAI3	snail homolog 3 (Drosophila)
144148	0.7333	0.2531	0.0355	27250	hCG2042239	PDCD4	programmed cell death 4 (neoplastic transformation inhibitor)
144335	-0.6085	0.2250	0.0250	51042	hCG40586.2	ZNF593	zinc finger protein 593
144369	2.3343	1.0172	0.0080	83737	hCG2019175.1	ITCH	itchy homolog E3 ubiquitin protein ligase (mouse)
144984	-0.6284	0.1947	0.0257	59286	hCG2033693	UBL5	ubiquitin-like 5
145155	0.7823	0.2324	0.0144	8317	hCG23224.2	CDC7	CDC7 cell division cycle 7 (S. cerevisiae)
146137	-0.6394	0.2365	0.0278	30850	hCG29840.2	CDR2L	cerebellar degeneration-related protein 2-like
147091	3.6213	2.2402	0.0313	390077	hCG2040512	OR52N2	olfactory receptor, family 52, subfamily N, member 2
147811	-0.5476	0.1878	0.0362	391656	hCG1640454.2	LOC391656	null
148116	-3.5221	1.1207	0.0280	55558	hCG41342.2	PLXNA3	plexin A3
148185	4.2522	1.2404	0.0011	160313	hCG18896.2	LOC160313	null
148222	-0.5512	0.1836	0.0306	6171	hCG2039605.1	RPL41	ribosomal protein L41
148511	0.7456	0.2373	0.0142	2810	hCG18378.2	SFN	stratifin
148726	0.5186	0.2113	0.0421	null	null	null	null
149528	-3.6608	3.2174	0.0390	402207|402208|402203|391761|402205|391747|402199|402211|402210|285563|391763|402204|391749|402202|391746|402206|402201|402200|202201|402209	hCG1809904.2	LOC402207|LOC402208|LOC402203|LOC391761|LOC402205|LOC391747|LOC402199|LOC402211|LOC402210|LOC285563|LOC391763|LOC402204|LOC391749|LOC402202|LOC391746|LOC402206|LOC402201|LOC402200|LOC202201|LOC402209	null
150087	-1.2339	0.6743	0.0472	5860	null	QDPR	quinoid dihydropteridine reductase
150489	-2.3749	0.8535	0.0301	23409	hCG27774.2	SIRT4	sirtuin (silent mating type information regulation 2 homolog) 4 (S. cerevisiae)
150508	-3.5381	0.8977	0.0170	null	hCG1809507.2	null	null
150638	4.2444	0.9227	0.0478	null	hCG1811293.1	null	null
150697	2.2156	1.4632	0.0382	23268	hCG96396.3	DNMBP	dynamin binding protein
151440	-1.2679	0.2685	0.0102	391126	hCG1640871.4	LOC391126	null
152050	2.8938	2.1717	0.0302	29070	hCG16487.2	HSPC065	null
152113	2.9653	1.5563	0.0269	402426	hCG14576.3	LOC402426	null
152498	-0.5982	0.2176	0.0488	404672	hCG18162.2	GTF2H5	general transcription factor IIH, polypeptide 5
152891	-0.9839	0.4364	0.0348	2650	hCG1984855	GCNT1	glucosaminyl (N-acetyl) transferase 1, core 2 (beta-1,6-N-acetylglucosaminyltransferase)
153160	-2.5522	1.1108	0.0455	200172	hCG22870.4	RP11-348A7.4	null
153280	2.6239	1.6370	0.0405	5580	hCG17550.3	PRKCD	protein kinase C, delta
153718	-0.5333	0.1867	0.0355	1841	hCG93868.3	DTYMK	deoxythymidylate kinase (thymidylate kinase)
154047	-1.8644	0.7982	0.0399	null	hCG1778578.1	null	null
154326	-0.4575	0.1744	0.0455	6277	hCG1641470.4	S100A6	S100 calcium binding protein A6 (calcyclin)
154610	-0.6416	0.2097	0.0288	null	hCG33398.1	null	null
154619	1.3722	0.7043	0.0494	9329	hCG31460.4	GTF3C4	general transcription factor IIIC, polypeptide 4, 90kDa
155785	0.9582	0.4081	0.0216	23677	hCG21899.3	SH3BP4	SH3-domain binding protein 4
155850	-0.4810	0.1773	0.0450	6275	hCG2039630	S100A4	S100 calcium binding protein A4 (calcium protein, calvasculin, metastasin, murine placental homolog)
156171	-0.7874	0.2344	0.0198	null	hCG1790826.2	null	null
156807	0.6059	0.2443	0.0473	23637	hCG2021109.2	RABGAP1	RAB GTPase activating protein 1
157004	1.0567	0.4368	0.0186	6787	hCG17552.3	NEK4	NIMA (never in mitosis gene a)-related kinase 4
157486	-0.9569	0.2582	0.0167	54784	hCG1736773.2	FLJ20013	null
157527	2.7709	0.5708	0.0338	54739	hCG1777063.3	BIRC4BP	null
157764	4.4834	1.0054	0.0087	53842	hCG1645805.3	CLDN22	claudin 22
157859	-0.6177	0.1622	0.0074	7388	null	UQCRH	ubiquinol-cytochrome c reductase hinge protein
158230	-2.5428	0.8230	0.0321	395	hCG401189.2	ARHGAP6	Rho GTPase activating protein 6
158904	-0.9255	0.2393	0.0187	6227	hCG41768.3	RPS21	ribosomal protein S21
159013	0.7698	0.2722	0.0410	163	hCG1992160	AP2B1	adaptor-related protein complex 2, beta 1 subunit
159246	-0.8004	0.2353	0.0239	null	hCG39778.2	null	null
159507	-2.2994	1.1586	0.0147	221527	hCG43711.2|hCG1644507.2	ZBTB12	zinc finger and BTB domain containing 12
159842	0.5681	0.1690	0.0081	9209	hCG17138.2	LRRFIP2	leucine rich repeat (in FLII) interacting protein 2
159936	1.5847	0.5527	0.0076	26012	hCG28443.3	NELF	nasal embryonic LHRH factor
160038	-3.1048	0.6124	0.0000	null	null	null	null
160346	3.6107	2.7645	0.0199	null	hCG1820626.1	null	null
160419	3.9426	1.2064	0.0019	null	hCG1817261.1	null	null
160812	-1.0116	0.2359	0.0064	441781	hCG1641647.2	LOC441781	null
160859	-1.3143	0.4253	0.0119	null	hCG2043344	null	null
160960	-0.5657	0.1885	0.0342	7295	null	TXN	thioredoxin
160965	-3.7235	0.9568	0.0001	9758	hCG2036577	PDZK10	PDZ domain containing 10
161216	1.4381	0.8023	0.0316	10458	hCG1723917.3	BAIAP2	BAI1-associated protein 2
161418	-0.5738	0.1804	0.0240	null	hCG1640265.1	null	null
161688	-2.1349	0.9799	0.0463	196527	hCG2041602|hCG2039923	TMEM16F	transmembrane protein 16F
162103	-0.4287	0.1638	0.0463	6222	hCG1640167.5	RPS18	ribosomal protein S18
162415	0.7655	0.3176	0.0464	2817	hCG20534.3	GPC1	glypican 1
162670	-3.2718	1.3592	0.0031	null	null	null	null
163054	-1.4286	0.3948	0.0041	1573	hCG22170.3	CYP2J2	cytochrome P450, family 2, subfamily J, polypeptide 2
163241	-0.8742	0.3251	0.0323	3569	hCG38231.4	IL6	interleukin 6 (interferon, beta 2)
163415	-0.5315	0.1860	0.0372	6147	hCG1741756.3	RPL23A	ribosomal protein L23a
163523	-0.5945	0.2154	0.0393	388720	hCG41053.3	LOC388720	null
163939	-0.6503	0.2074	0.0088	51479	hCG33198.3	ANKFY1	ankyrin repeat and FYVE domain containing 1
163955	0.6409	0.2559	0.0249	327	hCG1784107.2	APEH	N-acylaminoacyl-peptide hydrolase
163956	2.8803	1.1434	0.0470	null	hCG2041566	null	null
164007	-0.6681	0.2248	0.0398	null	hCG1820708.2	null	null
164177	1.0671	0.4220	0.0212	51360	hCG18750.2	MBTPS2	membrane-bound transcription factor peptidase, site 2
164563	0.7653	0.2571	0.0448	55835	hCG2033416	CENPJ	centromere protein J
164582	-5.5800	1.3037	0.0005	null	hCG1811416.1	null	null
164821	0.8348	0.3176	0.0431	1660	hCG24396.3	DHX9	DEAH (Asp-Glu-Ala-His) box polypeptide 9
165297	-2.5542	0.9156	0.0430	84227	hCG1647889.4	RGSL2	regulator of G-protein signalling like 2
165359	1.1653	0.4037	0.0195	1778	hCG41902.2	DYNC1H1	dynein, cytoplasmic 1, heavy chain 1
165435	1.1333	0.3217	0.0218	63901	hCG1729955.2	FLJ22794	null
165512	-2.3270	1.3019	0.0357	92017	hCG1787598.2	LOC92017	null
165565	-0.7505	0.2103	0.0201	442515	hCG1745083.1	LOC442515	null
165658	0.6747	0.3168	0.0417	55632	hCG40907.3	KIAA1333	KIAA1333
165720	0.9677	0.3595	0.0450	6197	null	RPS6KA3	ribosomal protein S6 kinase, 90kDa, polypeptide 3
165750	-1.0562	0.4065	0.0475	25854	hCG2026013	DKFZP564J102	null
165825	0.9163	0.3283	0.0372	8473	hCG19962.3	OGT	O-linked N-acetylglucosamine (GlcNAc) transferase (UDP-N-acetylglucosamine:polypeptide-N-acetylglucosaminyl transferase)
165998	1.0995	0.3330	0.0189	23385	hCG20858.4	NCSTN	nicastrin
166058	-0.5821	0.1706	0.0089	392793	hCG19809.3	LOC392793	null
166315	-0.9604	0.3414	0.0169	81492	hCG1660240.2	RSHL1	radial spokehead-like 1
166399	-0.6393	0.2610	0.0491	84298	hCG2014914	MGC14817	null
166562	-2.3378	0.9156	0.0382	2986	hCG20617.3	GUCY2F	guanylate cyclase 2F, retinal
167292	0.7185	0.1639	0.0033	1147	hCG19417.3	CHUK	conserved helix-loop-helix ubiquitous kinase
167358	-0.6354	0.2309	0.0448	136647	hCG1780582.1	C7orf11	chromosome 7 open reading frame 11
167627	-0.6297	0.2007	0.0245	256586	hCG40129.2	LYSMD2	LysM, putative peptidoglycan-binding, domain containing 2
167707	-2.0657	0.8874	0.0430	null	hCG28359.2	null	null
168020	-2.1005	1.0076	0.0334	57054|1617|57135	hCG1733452.2	DAZ3|DAZ1|DAZ4	deleted in azoospermia 3|deleted in azoospermia 1|deleted in azoospermia 4
168970	3.3170	2.1046	0.0468	5798	hCG15565.3	PTPRN	protein tyrosine phosphatase, receptor type, N
169240	-0.4867	0.1623	0.0220	null	hCG2041308	null	null
169352	-0.5541	0.1960	0.0405	null	hCG31276.2	null	null
169614	1.1809	0.4638	0.0360	1362	hCG27963.3	CPD	carboxypeptidase D
169807	-0.6360	0.2179	0.0321	null	hCG38934.3	null	null
170969	-0.5718	0.2070	0.0348	null	null	null	null
171390	-0.6422	0.2400	0.0457	null	hCG15413.2	null	null
172507	-3.3570	0.7396	0.0000	null	hCG2040380	null	null
172527	-2.5628	0.9327	0.0455	2868	hCG20632.3	GRK4	G protein-coupled receptor kinase 4
172811	-0.7607	0.3190	0.0446	null	hCG1777113.3	null	null
172905	-3.5239	2.5528	0.0108	80012	hCG2021666.2	PHC3	polyhomeotic like 3 (Drosophila)
172938	2.4289	1.5302	0.0288	null	hCG1814433.1	null	null
173211	-1.9212	0.7087	0.0387	780	hCG26003.3	DDR1	discoidin domain receptor family, member 1
173247	-1.3763	0.6510	0.0415	9991	hCG1996226	ROD1	ROD1 regulator of differentiation 1 (S. pombe)
173405	-1.4047	0.7816	0.0448	null	hCG1817210.2	null	null
173501	-0.7956	0.2495	0.0272	null	hCG22347.3	null	null
173646	2.8855	1.9082	0.0479	null	hCG1816183.1	null	null
173946	3.3614	1.3475	0.0248	284353	hCG1774865.3	NKPD1	NTPase, KAP family P-loop domain containing 1
173964	0.7048	0.2392	0.0175	1998	hCG1641148.2	ELF2	E74-like factor 2 (ets domain transcription factor)
174201	-2.0023	0.6538	0.0193	23348	hCG29512.4	DOCK9	dedicator of cytokinesis 9
174513	1.3622	0.7115	0.0363	null	hCG2041019.1	null	null
174516	-1.4104	0.6539	0.0486	153733	hCG37565.3	MGC39633	null
174760	-0.6359	0.2020	0.0304	5202	hCG1995291	PFDN2	prefoldin 2
175043	-0.9047	0.2043	0.0069	null	null	null	null
175282	-0.4967	0.1840	0.0430	null	hCG1792359.1	null	null
175533	-3.2253	1.6159	0.0100	2001	hCG28585.2	ELF5	E74-like factor 5 (ets domain transcription factor)
175867	-0.7030	0.2212	0.0318	6218	hCG2004668	RPS17	ribosomal protein S17
176162	-2.6818	1.1681	0.0115	140710	hCG1648236.3	C20orf117	chromosome 20 open reading frame 117
176164	-0.6545	0.2333	0.0421	8363|8362	hCG1743054.2|hCG1743052.1	HIST1H4J|HIST1H4K	histone 1, H4j|histone 1, H4k
177616	0.7255	0.2464	0.0091	54872	hCG34454.3	GPI7	null
178105	4.1090	0.9706	0.0474	11067	hCG23312.3	C10orf10	chromosome 10 open reading frame 10
178580	-0.6630	0.2348	0.0464	6160	hCG27618.3	RPL31	ribosomal protein L31
178604	-0.7898	0.2326	0.0164	null	hCG1811829.2	null	null
178658	0.6046	0.2226	0.0143	84461	hCG42028.4	KIAA1787	null
178936	-0.4568	0.1759	0.0432	80097	hCG2014439	FLJ14346	null
179243	-0.7121	0.1525	0.0016	389672	hCG1984468	LOC389672	null
179297	3.1674	1.9148	0.0159	null	hCG1813600.1	null	null
179746	1.1245	0.4491	0.0401	64793	hCG1739140.3	CCDC21	coiled-coil domain containing 21
180197	2.7193	1.7360	0.0126	203328	hCG1784573.2	SUSD3	sushi domain containing 3
180213	-3.1685	2.3050	0.0285	9962	hCG2020216	SLC23A2	solute carrier family 23 (nucleobase transporters), member 2
181443	3.0102	1.0427	0.0206	null	null	null	null
181481	0.5982	0.2427	0.0425	9541	hCG17421.4	CIR	null
181569	-3.0942	1.3523	0.0102	389332	hCG1650968.3	LOC389332	null
181661	-0.7667	0.2513	0.0117	6161	hCG28313.3	RPL32	ribosomal protein L32
181685	0.6213	0.2203	0.0156	259266	hCG2039667	ASPM	asp (abnormal spindle)-like, microcephaly associated (Drosophila)
182241	0.7109	0.2578	0.0177	10555	hCG27224.3	AGPAT2	1-acylglycerol-3-phosphate O-acyltransferase 2 (lysophosphatidic acid acyltransferase, beta)
182502	-0.7266	0.2234	0.0312	440055	hCG27404.2	LOC440055	null
182551	0.6479	0.2495	0.0376	200933	hCG1734196.1	FBXO45	F-box protein 45
182688	0.5926	0.2527	0.0484	26286	hCG41908.3	ARFGAP3	ADP-ribosylation factor GTPase activating protein 3
183153	-0.5289	0.1880	0.0370	null	hCG40614.2	null	null
183220	-3.2834	2.0689	0.0076	4477	hCG1982903	MSMB	microseminoprotein, beta-
183356	-1.8599	0.6789	0.0253	8424	hCG26492.4	BBOX1	butyrobetaine (gamma), 2-oxoglutarate dioxygenase (gamma-butyrobetaine hydroxylase) 1
183429	0.6781	0.2883	0.0424	80233	hCG1811531.1	C17orf70	chromosome 17 open reading frame 70
183517	-0.3919	0.1269	0.0152	51300	hCG1780137.3	C3orf1	chromosome 3 open reading frame 1
183553	-0.9107	0.3324	0.0203	null	hCG1734936.2	null	null
183635	0.8255	0.3197	0.0430	23258	hCG1810916.1	RAB6IP1	RAB6 interacting protein 1
183682	-0.9341	0.1894	0.0027	null	hCG1782515.1	null	null
184164	-0.5792	0.2215	0.0293	1603	hCG40724.3	DAD1	defender against cell death 1
184373	0.9276	0.3373	0.0250	9601	hCG15300.3	PDIA4	protein disulfide isomerase family A, member 4
184625	2.9240	0.8654	0.0080	220032	hCG2042443.1	GDPD4	glycerophosphodiester phosphodiesterase domain containing 4
185166	0.5367	0.1816	0.0099	2180	hCG17004.4	ACSL1	acyl-CoA synthetase long-chain family member 1
185687	-0.9603	0.3836	0.0429	467	hCG37734.3	ATF3	activating transcription factor 3
185888	0.6211	0.2083	0.0381	10615	hCG31796.3	SPAG5	sperm associated antigen 5
186091	-1.4038	0.7735	0.0485	30814	hCG38176.2	PLA2G2E	phospholipase A2, group IIE
186329	-3.3958	1.3898	0.0290	256280	hCG1653528.3	CARM1L	coactivator associated arginine methyltransferase 1-like
186352	-0.7070	0.1884	0.0134	null	hCG2043534	null	null
186505	-1.8066	0.6855	0.0185	null	hCG2041549	null	null
187009	-1.0757	0.3784	0.0275	11186	hCG17462.3	RASSF1	Ras association (RalGDS/AF-6) domain family 1
187105	4.1697	0.9946	0.0003	2137	hCG15474.4	EXTL3	exostoses (multiple)-like 3
187225	0.8991	0.2852	0.0214	10723	hCG1990947	SLC12A7	solute carrier family 12 (potassium/chloride transporters), member 7
187480	1.9717	1.1136	0.0344	55815	hCG28116.3	TSNAXIP1	translin-associated factor X interacting protein 1
187532	-0.6004	0.1821	0.0189	170622	hCG1639877.3	COMMD6	COMM domain containing 6
188078	-3.5531	2.3716	0.0093	null	null	null	null
188149	0.6852	0.2474	0.0364	56992	hCG15443.2	KIF15	kinesin family member 15
188240	-0.6954	0.2420	0.0477	6169	hCG1986031.1	RPL38	ribosomal protein L38
188437	-1.0328	0.4223	0.0471	6253	hCG1996624.1	RTN2	reticulon 2
188530	-0.5901	0.1970	0.0355	23480	hCG1639800.3	SEC61G	Sec61 gamma subunit
188546	2.3043	1.3881	0.0291	254827	hCG1786839.2	NAALADL2	N-acetylated alpha-linked acidic dipeptidase-like 2
189643	-0.9381	0.2855	0.0303	null	hCG1656449.2	null	null
189774	4.0497	1.0882	0.0011	79815	hCG18225.3	NPAL2	NIPA-like domain containing 2
189875	-1.1442	0.4891	0.0396	36	hCG1781685.3	ACADSB	acyl-Coenzyme A dehydrogenase, short/branched chain
189884	6.9241	1.2707	0.0004	401145	hCG1817359.2	MGC48628	null
190473	-0.8664	0.2177	0.0120	200916	hCG15121.2	RPL22L1	ribosomal protein L22-like 1
191222	0.8519	0.2952	0.0247	4891	hCG36908.4	SLC11A2	solute carrier family 11 (proton-coupled divalent metal ion transporters), member 2
191377	3.1602	1.5435	0.0450	1036	hCG36966.3	CDO1	cysteine dioxygenase, type I
192008	-0.5282	0.1900	0.0440	27230	hCG21346.3	SERP1	null
192792	-0.4561	0.1794	0.0500	401016	hCG1817302.2	LOC401016	null
193735	0.7456	0.2205	0.0124	25959	hCG2002511	ANKRD25	ankyrin repeat domain 25
193986	0.6263	0.2312	0.0207	64220	hCG2004778	STRA6	stimulated by retinoic acid gene 6 homolog (mouse)
194386	-0.8129	0.2200	0.0189	null	hCG1820595.1	null	null
194498	0.7608	0.2988	0.0418	9787	hCG22118.3	DLG7	discs, large homolog 7 (Drosophila)
194532	-0.6844	0.1571	0.0023	null	hCG1649906.3	null	null
194678	-0.7075	0.2027	0.0155	null	hCG1644073.3	null	null
194900	1.5041	0.4722	0.0355	84498	hCG14981.3	KIAA1838	KIAA1838
195013	-3.3974	1.3722	0.0407	1946	hCG1736717.3	EFNA5	ephrin-A5
195997	-2.2363	0.8384	0.0358	719	hCG22220.2	C3AR1	complement component 3a receptor 1
196138	-0.6079	0.2185	0.0477	442217	hCG21947.2	LOC442217	null
196306	4.2574	1.2330	0.0109	201798	hCG1648313.3	TIGD4	tigger transposable element derived 4
196434	3.3249	0.9522	0.0068	null	hCG2039210	null	null
196744	-1.6722	0.5748	0.0156	256380	hCG34022.3	SCML4	sex comb on midleg-like 4 (Drosophila)
197155	-0.6345	0.1881	0.0184	402120	hCG1790378.1	LOC402120	null
197310	-0.5766	0.2004	0.0331	3475	hCG15767.3	IFRD1	interferon-related developmental regulator 1
198298	1.5124	0.5883	0.0464	4775	hCG28103.2	NFATC3	nuclear factor of activated T-cells, cytoplasmic, calcineurin-dependent 3
198465	3.2130	0.9806	0.0320	10720	hCG1818318.1	UGT2B11	UDP glucuronosyltransferase 2 family, polypeptide B11
198651	-0.8058	0.2333	0.0272	84817	hCG32826.2	TXNL5	thioredoxin-like 5
198968	2.2242	0.8585	0.0413	399	hCG37394.3	RHOH	ras homolog gene family, member H
198984	-0.7116	0.1643	0.0029	null	hCG1795368.2	null	null
199557	0.8643	0.3315	0.0257	641	hCG32580.3	BLM	Bloom syndrome
200021	1.0092	0.5132	0.0493	90321	hCG1811957.2	LOC90321	null
200186	0.6538	0.2596	0.0389	27332	hCG41009.4	ZNF638	zinc finger protein 638
200220	-0.6647	0.2480	0.0378	388746	hCG1736749.2	LOC388746	null
200418	1.8526	0.6371	0.0091	11273	hCG1747190.2	ATXN2L	ataxin 2-like
200570	-2.6566	1.1221	0.0066	125972	hCG36959.3	CALR3	calreticulin 3
200574	0.5742	0.2463	0.0404	84328	hCG19054.2	LZIC	leucine zipper and CTNNBIP1 domain containing
200578	-0.7246	0.2425	0.0393	6168	hCG2043541	RPL37A	ribosomal protein L37a
200586	3.3323	1.1128	0.0000	199920	hCG1800605.1	C1orf168	chromosome 1 open reading frame 168
200724	0.5125	0.2240	0.0469	1605	hCG20125.3	DAG1	dystroglycan 1 (dystrophin-associated glycoprotein 1)
200916	-0.8414	0.3633	0.0413	6144	hCG2043429	RPL21	ribosomal protein L21
201280	2.6320	1.6224	0.0319	56008|221442	hCG2000277	FLJ11236|LOC221442	null
201525	-2.9176	0.7460	0.0096	138255	hCG1811228.1	LOC138255	null
201653	-0.7077	0.2164	0.0241	null	hCG1986612	null	null
202436	-2.2114	0.7219	0.0001	83729	hCG1818161.1	INHBE	inhibin, beta E
202528	4.2418	1.3935	0.0025	50840	hCG2042950	TAS2R14	taste receptor, type 2, member 14
202579	-0.6114	0.2455	0.0429	null	hCG2040216.1	null	null
202676	-2.3012	0.9494	0.0302	51314	hCG16675.4	TXNDC3	thioredoxin domain containing 3 (spermatozoa)
203010	-2.4897	0.9295	0.0425	null	null	null	null
203234	2.8310	0.6889	0.0039	388643	hCG1744412.2	LOC388643	null
203445	-4.1366	2.2360	0.0491	2900	hCG1811517.1	GRIK4	glutamate receptor, ionotropic, kainate 4
203549	-0.7346	0.2467	0.0171	29107	hCG22366.2	NXT1	NTF2-like export factor 1
203962	-0.4079	0.1676	0.0489	285176	hCG1777387.2	LOC285176	null
205024	1.1578	0.4621	0.0478	90826	hCG2026199.1	LOC90826	null
205314	-2.3286	1.3027	0.0484	66004	hCG39311.3|hCG2043033	LYNX1	Ly6/neurotoxin 1
205425	-0.5724	0.2151	0.0492	6637	hCG1991829	SNRPG	small nuclear ribonucleoprotein polypeptide G
205906	-0.6643	0.2530	0.0448	150678	hCG21693.2	MYEOV2	myeloma overexpressed 2
206130	1.2893	0.5375	0.0295	5337	hCG14917.2	PLD1	phospholipase D1, phophatidylcholine-specific
206391	2.3457	0.8151	0.0253	3645	hCG39825.3	INSRR	insulin receptor-related receptor
206539	1.9976	0.7761	0.0479	607	hCG37430.3	BCL9	B-cell CLL/lymphoma 9
206584	0.7806	0.2323	0.0092	84861	hCG40492.3	KLHL22	kelch-like 22 (Drosophila)
206617	1.2994	0.3722	0.0131	10749	hCG1986712	KIF1C	kinesin family member 1C
206731	-0.7827	0.2267	0.0060	null	hCG15797.4	null	null
206878	-0.7095	0.1559	0.0017	null	hCG2041220	null	null
206914	-3.6357	1.2392	0.0054	1238	hCG2000029.1	CCBP2	chemokine binding protein 2
206942	0.8468	0.3706	0.0467	11043	hCG21684.3	MID2	midline 2
207278	-2.6728	0.7125	0.0055	54958	hCG1641569.2	FLJ20512	null
207673	-0.4645	0.1733	0.0423	null	hCG1789970.2	null	null
207769	0.6370	0.2547	0.0336	83892	hCG40324.3	KCTD10	potassium channel tetramerisation domain containing 10
208059	3.5517	0.9368	0.0167	285382	hCG1654640.2	LOC285382	null
208326	-0.4941	0.1875	0.0411	null	hCG2041309	null	null
208491	-0.5094	0.1853	0.0417	439992|6189	hCG40355.1|hCG1758561.1|hCG33299.3|hCG2023255|hCG2028196.2|hCG1993855|hCG2026261	LOC439992|RPS3A	ribosomal protein S3A
208712	3.5419	1.4032	0.0022	56165	hCG40945.4	TDRD1	tudor domain containing 1
209539	1.1054	0.3428	0.0191	283464	hCG39367.4	LOC283464	null
210054	-2.5963	1.5224	0.0422	57474	hCG1788521.3	ZNF490	zinc finger protein 490
210065	-0.6798	0.2147	0.0312	338870	hCG1642913.2	LOC338870	null
210495	1.5119	0.5679	0.0223	6764	hCG22011.3	ST5	suppression of tumorigenicity 5
210850	-1.0032	0.2502	0.0164	null	hCG15528.2	null	null
210872	0.9139	0.3748	0.0359	8895	hCG17274.3	CPNE3	copine III
211099	1.8681	0.9085	0.0319	null	hCG2041299	null	null
211632	1.1747	0.4397	0.0213	386685	hCG2040426.1	KRTAP10-12	keratin associated protein 10-12
211683	1.2807	0.4846	0.0312	400322|440248	hCG1773681.1	HERC2P2|LOC440248	hect domain and RLD 2 pseudogene 2
211773	0.9193	0.4160	0.0366	2027	hCG32693.3	ENO3	enolase 3 (beta, muscle)
212248	-1.4454	0.5302	0.0079	388365	hCG2042020	LOC388365	null
212544	3.8780	0.4968	0.0009	114804	hCG1817977.2	RNF157	ring finger protein 157
212777	-2.4518	1.4866	0.0419	219790	hCG41573.4	PLEKHK1	pleckstrin homology domain containing, family K member 1
212778	-0.6095	0.2239	0.0206	null	hCG15521.3	null	null
212936	-2.2504	1.0279	0.0490	23410	hCG37816.3	SIRT3	sirtuin (silent mating type information regulation 2 homolog) 3 (S. cerevisiae)
212988	0.5353	0.2407	0.0476	102	hCG40040.3	ADAM10	ADAM metallopeptidase domain 10
213035	-0.4186	0.1647	0.0456	5887	hCG14678.2	RAD23B	RAD23 homolog B (S. cerevisiae)
213429	-0.7412	0.2044	0.0075	null	hCG1641325.2	null	null
214091	-0.6005	0.2010	0.0365	null	null	null	null
214189	3.2840	0.5111	0.0118	null	hCG2040969	null	null
214199	3.3992	0.7083	0.0154	766	hCG1774834.2	CA7	carbonic anhydrase VII
214298	2.9902	0.9566	0.0004	23415	hCG16574.2	KCNH4	potassium voltage-gated channel, subfamily H (eag-related), member 4
214479	-0.5614	0.1860	0.0328	null	hCG1641611.1	null	null
214568	4.1998	2.6747	0.0111	8633	hCG1811922.2	UNC5C	unc-5 homolog C (C. elegans)
214604	-0.4872	0.1859	0.0386	null	null	null	null
215017	-0.6846	0.1972	0.0187	402095	hCG2041323	LOC402095	null
215288	4.7371	1.6960	0.0168	113835	hCG36744.3	ZNF257	zinc finger protein 257
215697	-0.6500	0.2115	0.0311	null	hCG2040221	null	null
215866	0.4609	0.1753	0.0269	26091	hCG2024473	HERC4	hect domain and RLD 4
216065	-0.8103	0.2354	0.0266	1164	null	CKS2	CDC28 protein kinase regulatory subunit 2
216522	-1.1283	0.4489	0.0452	null	hCG2040851	null	null
216548	-2.9041	2.8789	0.0380	null	hCG1817409.1	null	null
216700	-0.5599	0.2040	0.0376	null	hCG1787108.3	null	null
216838	-1.8851	1.0350	0.0420	8310	hCG17388.3	ACOX3	acyl-Coenzyme A oxidase 3, pristanoyl
217456	4.1066	2.3134	0.0083	283373	null	FLJ34236	null
218044	0.6269	0.2111	0.0248	151011	hCG27895.4	sept-10	septin 10
218591	3.6145	1.3720	0.0099	null	null	null	null
218650	3.0813	3.3856	0.0453	203081	hCG1991044.1	C8orf6	chromosome 8 open reading frame 6
218663	-3.2122	2.3970	0.0214	115669	hCG20713.5	TTC6	tetratricopeptide repeat domain 6
218826	-0.6062	0.1825	0.0192	8293	hCG2003983	SERF1A	small EDRK-rich factor 1A (telomeric)
218962	0.7564	0.3073	0.0409	1431	hCG2016169	CS	citrate synthase
219074	0.5657	0.2288	0.0371	3609	hCG2033721	ILF3	interleukin enhancer binding factor 3, 90kDa
219156	-1.5898	0.6956	0.0175	null	hCG2042644	null	null
219201	-3.0008	0.8608	0.0134	7468	hCG18087.2	WHSC1	Wolf-Hirschhorn syndrome candidate 1
220000	0.6480	0.3103	0.0499	null	hCG2042400	null	null
220348	0.4749	0.1718	0.0293	6818|445329	null	SULT1A3|SULT1A4	sulfotransferase family, cytosolic, 1A, phenol-preferring, member 3|sulfotransferase family, cytosolic, 1A, phenol-preferring, member 4
221017	0.8293	0.2882	0.0297	7804	hCG33395.3	LRP8	low density lipoprotein receptor-related protein 8, apolipoprotein e receptor
221359	1.2900	0.4567	0.0463	11156	hCG2036515	PTP4A3	protein tyrosine phosphatase type IVA, member 3
222427	-3.1325	1.5221	0.0320	null	hCG2036659	null	null
222973	-1.5066	0.7266	0.0425	null	hCG2042405	null	null
223052	-3.1163	2.3428	0.0430	90324	hCG22322.3	MGC20255	null
223350	-0.6336	0.2366	0.0326	null	hCG2044071	null	null
223480	0.4528	0.1918	0.0432	2767	hCG23619.4	GNA11	guanine nucleotide binding protein (G protein), alpha 11 (Gq class)
223821	-0.6699	0.2248	0.0397	6161	hCG28313.3	RPL32	ribosomal protein L32
224249	-1.9549	1.0231	0.0423	163589	hCG2024910.2	TDRD5	tudor domain containing 5
224522	2.2859	0.7216	0.0253	9783	hCG21705.2	RIMS3	regulating synaptic membrane exocytosis 3
224611	4.8328	2.0240	0.0215	23545	hCG1786229.3|hCG2033821.1	ATP6V0A2	ATPase, H+ transporting, lysosomal V0 subunit a isoform 2
224638	-2.0323	0.7376	0.0081	128239	hCG1811761.2	IQGAP3	IQ motif containing GTPase activating protein 3
224908	-3.5260	1.8521	0.0023	9743	hCG2042955.1	RICS	null
225433	-1.3558	0.5668	0.0396	374969	hCG2031797	CCDC23	coiled-coil domain containing 23
225485	0.8817	0.3717	0.0368	55669	hCG2021380	MFN1	mitofusin 1
225884	2.0581	0.8355	0.0352	null	null	null	null
225954	-0.6146	0.2304	0.0419	200095	hCG22803.4	C1orf67	chromosome 1 open reading frame 67
226567	2.1266	0.8795	0.0230	84540	hCG2012177.2	KIAA1843	null
227885	2.0800	0.7120	0.0267	343099	hCG2028915	CCDC18	coiled-coil domain containing 18
228045	-0.7794	0.2638	0.0490	null	hCG1640974.3	null	null
228104	-0.6356	0.2220	0.0300	null	hCG1644083.2	null	null
228142	4.7525	3.3682	0.0009	null	hCG2019761	null	null
228238	2.8153	1.3631	0.0248	null	hCG1783384.3	null	null
228285	-4.4145	3.2675	0.0007	null	hCG2006988	null	null
228350	-0.5410	0.2108	0.0460	null	hCG1773720.2	null	null
228405	-0.7641	0.2947	0.0430	null	hCG1643662.3	null	null
228409	-2.1058	0.7906	0.0310	112939	hCG2002199	BTBD14B	BTB (POZ) domain containing 14B
228528	-2.1884	0.7684	0.0188	null	hCG2008658	null	null
228687	3.2177	3.0018	0.0423	4247	hCG2013204	MGAT2	mannosyl (alpha-1,6-)-glycoprotein beta-1,2-N-acetylglucosaminyltransferase
228921	-1.9263	0.7259	0.0174	400764	hCG2028352	LOC400764	null
228983	5.3027	1.1582	0.0008	null	hCG2006514	null	null
229101	2.5406	0.6176	0.0330	492311	hCG1982383	LOC492311	null
229147	-0.6598	0.2568	0.0239	390411	hCG1640195.4	LOC390411	null
229250	3.4761	2.1921	0.0194	null	hCG1641021.3	null	null
229397	-0.8162	0.1710	0.0025	null	hCG1811432.1	null	null
229418	2.1347	0.9089	0.0486	200298	hCG1997432.1	FLJ40542	null
229460	3.5581	2.2206	0.0167	128822	hCG2018917	CST9	cystatin 9 (testatin)
229668	0.9346	0.2380	0.0067	null	hCG1985588	null	null
229731	-0.5757	0.2189	0.0472	null	hCG1643071.4	null	null
229917	-3.8067	1.2508	0.0045	null	hCG2007395	null	null
230080	-0.6903	0.2374	0.0397	null	hCG1789764.2	null	null
230085	-1.0196	0.4349	0.0210	null	hCG1640295.2	null	null
230167	-1.1736	0.3791	0.0137	null	hCG19408.2	null	null
230238	1.0596	0.4264	0.0350	81554	hCG1982988	WBSCR16	Williams-Beuren syndrome chromosome region 16
230489	2.1514	0.8020	0.0159	285819	null	LOC285819	null
230502	0.9181	0.2555	0.0032	null	hCG2024988	null	null
230810	0.9043	0.2770	0.0110	null	hCG1811739.1	null	null
230865	-0.6380	0.2025	0.0264	null	hCG1644208.2	null	null
230923	-2.1419	0.9536	0.0054	5827	null	PXMP2	peroxisomal membrane protein 2, 22kDa
230976	3.1224	1.6524	0.0170	9831	hCG1994713	ZNF623	zinc finger protein 623
231283	-0.7576	0.2400	0.0381	null	hCG1640678.4	null	null
231595	-0.7895	0.2399	0.0249	null	hCG1642946.4	null	null
231673	-0.3644	0.1481	0.0417	null	hCG1642719.2	null	null
231696	2.2864	0.7940	0.0278	null	hCG1995412	null	null
231712	1.2205	0.2944	0.0102	284475	hCG1999407	LOC284475	null
232002	-2.6041	1.0548	0.0097	401254	hCG2000618	LOC401254	null
232098	-0.6828	0.2365	0.0490	null	hCG1642316.3	null	null
232460	3.3663	2.2623	0.0262	null	hCG2039369.1	null	null
232685	3.3619	1.2433	0.0168	null	hCG1989740	null	null
233126	3.0358	0.9374	0.0068	null	hCG2042285	null	null
233158	-1.9753	0.7927	0.0489	null	hCG2033193	null	null
233246	3.2239	0.9494	0.0238	null	hCG1993351	null	null
233543	-0.6335	0.1742	0.0125	null	hCG1643627.3	null	null
233560	-0.8902	0.1682	0.0011	null	hCG1643833.3	null	null
233591	-2.8767	0.9082	0.0213	null	hCG2021365	null	null
233650	2.6082	1.9023	0.0470	null	hCG2019873	null	null
233668	-3.3943	1.3684	0.0048	null	hCG2026867	null	null
233700	-2.6505	0.9281	0.0382	null	hCG1791801.2	null	null
234151	-0.9558	0.3428	0.0361	205251	hCG1821199.2	LOC205251	null
234461	-0.6271	0.2108	0.0369	null	hCG1639884.4	null	null
234647	-0.9193	0.2568	0.0062	null	null	null	null
234760	-0.9841	0.3455	0.0217	7499	hCG1981606.1	XG	Xg blood group (pseudoautosomal boundary-divided on the X chromosome)
234918	-0.6264	0.2345	0.0497	null	hCG2008336	null	null
235027	-0.6086	0.1779	0.0119	118490	hCG2024610	ZMYND17	zinc finger, MYND-type containing 17
235127	3.0760	1.0041	0.0195	2138	hCG17379.4	EYA1	eyes absent homolog 1 (Drosophila)
235258	-2.3571	1.2148	0.0469	127731	hCG1812043.2	FLJ32784	null
235285	-0.8130	0.2265	0.0252	null	hCG1999411	null	null
235330	-2.1807	1.1386	0.0268	null	hCG2030427	null	null
235418	2.8433	0.7220	0.0257	null	hCG1993479	null	null
235478	-0.4768	0.1704	0.0356	null	hCG1643365.2	null	null
235542	1.7476	0.9768	0.0302	2314	hCG41390.3	FLII	flightless I homolog (Drosophila)
235545	1.1216	0.3346	0.0058	55959	hCG44067.3	SULF2	sulfatase 2
235553	-0.6337	0.2063	0.0126	null	hCG2031524.1	null	null
235556	-0.9486	0.1874	0.0003	null	null	null	null
235617	-0.6222	0.1807	0.0074	null	hCG2043493	null	null
235671	-0.4143	0.1746	0.0484	null	hCG1981229	null	null
235672	-3.2861	1.3298	0.0238	null	hCG2001192	null	null
235737	1.6303	0.6265	0.0142	403312	hCG2032699.1	MGC39545	null
235766	-0.8492	0.2414	0.0238	null	hCG1991833	null	null
235783	-0.6281	0.1833	0.0152	440828	hCG2011133	LOC440828	null
235820	-1.0742	0.4862	0.0331	null	hCG2001869.1	null	null
235833	-0.7300	0.1864	0.0102	null	hCG1986393.1	null	null
236009	-0.5499	0.1787	0.0243	null	hCG2012006	null	null
236152	-0.9364	0.2490	0.0174	null	hCG20119.2	null	null
236158	-0.8123	0.2927	0.0233	null	hCG2043547	null	null
236307	-0.8729	0.1911	0.0038	null	hCG1811140.1	null	null
236346	-0.8258	0.2620	0.0361	440539	hCG91959.3	LOC440539	null
236383	-0.6092	0.2071	0.0364	390363	hCG1778010.2	LOC390363	null
236458	-0.6908	0.1555	0.0018	6201	hCG31799.1|hCG2043512|hCG1639825.4|hCG1784266.2	RPS7	ribosomal protein S7
236459	-1.1852	0.3447	0.0402	null	hCG1789070.2	null	null
236478	0.7328	0.3267	0.0493	null	hCG1757059.2	null	null
236493	-0.8790	0.2743	0.0431	514	hCG30817.1	ATP5E	ATP synthase, H+ transporting, mitochondrial F1 complex, epsilon subunit
236539	-0.7321	0.2062	0.0207	401817	hCG33300.3	LOC401817	null
236576	-0.8075	0.2056	0.0120	391800	hCG1758872.1	LOC391800	null
236755	-0.5464	0.1529	0.0122	null	hCG1644300.2	null	null
236780	-0.6480	0.2196	0.0301	null	hCG24960.3	null	null
236786	-0.5256	0.1820	0.0368	null	hCG1642689.3	null	null
236811	-0.6692	0.2021	0.0198	null	hCG1639969.4	null	null
236819	-0.5422	0.2117	0.0499	392208	hCG16505.3	LOC392208	null
236962	-0.8257	0.2912	0.0388	null	hCG1818584.2	null	null
237079	-3.6355	1.6771	0.0126	200765	hCG2036855	TIGD1	tigger transposable element derived 1
