# Supplementary material for: Determining the impact of alternative splicing events on transcriptome dynamics
Source: BMC Res Notes. 2008 Oct 24;1:94. doi: 10.1186/1756-0500-1-94 (PMC2584107; doi:10.1186/1756-0500-1-94)
Supplement: Additional file 3 — An ascii tab-delimited file is provided containing the listing of the probe IDs (PROBE), the log2 fold-changes (LOG_Q), the log2 fold change estimated variance (VAR), the P-value (P), as well as several gene identifiers, for the subset of selected probes mapping to the Nucleic Acid Binding ontology term used for the meta-analysis. [file 1756-0500-1-94-S3.txt]

-----------------------------------------------	
ace.map output generated Sun Nov 25 11:09:21 CET 2007	
ace.map version: 0.916	
http://www.iri.cnrs.fr/seg	
-----------------------------------------------	

TECHNOLOGY	applied biosystems
SPECIES	h.sapiens

FILTER DATE	07/11/2025 10:09


file exported by ace.map | Sun Nov 25 18:41:53 CET 2007 | h.sapiens | applied biosystems | 071124_bclx-ctrl_e005_withma0.ma3 | (c) 2007 by guillaume brysbaert, sebastian noth, arndt benecke [IHES - IRI]	

this is a user selection of probes from file : 071124_bclx-ctrl_e005_withma0.ma3	

annotation file used : Human_AB1700_Annotations_09_06.txt							

PROBE	LOG_Q[070812_bclx-ctrl.ma2]	VAR[070812_bclx-ctrl.ma2]	P[070812_bclx-ctrl.ma2]	Entrez Gene ID	Celera Gene ID	Gene_Symbol	Gene_Name
196306	4.25740	1.23300	0.01090	201798	hCG1648313.3	TIGD4	tigger transposable element derived 4
121600	4.12810	0.97190	0.00080	3010	hCG1645743.2	HIST1H1T	histone 1, H1t
208712	3.54190	1.40320	0.00220	56165	hCG40945.4	TDRD1	tudor domain containing 1
152113	2.96530	1.55630	0.02690	402426	hCG14576.3	LOC402426	null
144090	2.45530	0.81600	0.02330	333929	hCG1980844	SNAI3	snail homolog 3 (Drosophila)
132812	1.84350	1.09310	0.04540	7718	hCG31427.3	ZNF165	zinc finger protein 165
199557	0.86430	0.33150	0.02570	641	hCG32580.3	BLM	Bloom syndrome
115589	0.84800	0.26770	0.02490	4173	hCG19799.2	MCM4	MCM4 minichromosome maintenance deficient 4 (S. cerevisiae)
164821	0.83480	0.31760	0.04310	1660	hCG24396.3	DHX9	DEAH (Asp-Glu-Ala-His) box polypeptide 9
122087	0.82340	0.29940	0.03480	4343	hCG38463.3	MOV10	Mov10, Moloney leukemia virus 10, homolog (mouse)
137709	0.77540	0.35780	0.04870	10014	hCG1991411	HDAC5	histone deacetylase 5
144148	0.73330	0.25310	0.03550	27250	hCG2042239	PDCD4	programmed cell death 4 (neoplastic transformation inhibitor)
110046	0.73140	0.21770	0.01560	9724	hCG1811699.2	UTP14C	UTP14, U3 small nucleolar ribonucleoprotein, homolog C (yeast)
120176	0.70580	0.27210	0.03520	11073	hCG15609.3	TOPBP1	topoisomerase (DNA) II binding protein 1
165658	0.67470	0.31680	0.04170	55632	hCG40907.3	KIAA1333	KIAA1333
200186	0.65380	0.25960	0.03890	27332	hCG41009.4	ZNF638	zinc finger protein 638
143989	0.64890	0.22850	0.02250	9156	hCG39163.4	EXO1	exonuclease 1
182688	0.59260	0.25270	0.04840	26286	hCG41908.3	ARFGAP3	ADP-ribosylation factor GTPase activating protein 3
159842	0.56810	0.16900	0.00810	9209	hCG17138.2	LRRFIP2	leucine rich repeat (in FLII) interacting protein 2
219074	0.56570	0.22880	0.03710	3609	hCG2033721	ILF3	interleukin enhancer binding factor 3, 90kDa
203962	-0.40790	0.16760	0.04890	285176	hCG1777387.2	LOC285176	null
235671	-0.41430	0.17460	0.04840	null	hCG1981229	null	null
213035	-0.41860	0.16470	0.04560	5887	hCG14678.2	RAD23B	RAD23 homolog B (S. cerevisiae)
162103	-0.42870	0.16380	0.04630	6222	hCG1640167.5	RPS18	ribosomal protein S18
192792	-0.45610	0.17940	0.05000	401016	hCG1817302.2	LOC401016	null
207673	-0.46450	0.17330	0.04230	null	hCG1789970.2	null	null
107645	-0.46790	0.17990	0.04500	6129	hCG15591.2	RPL7	ribosomal protein L7
208326	-0.49410	0.18750	0.04110	null	hCG2041309	null	null
175282	-0.49670	0.18400	0.04300	null	hCG1792359.1	null	null
208491	-0.50940	0.18530	0.04170	439992|6189	hCG40355.1|hCG1758561.1|hCG33299.3|hCG2023255|hCG2028196.2|hCG1993855|hCG2026261	LOC439992|RPS3A	ribosomal protein S3A
107338	-0.51310	0.19580	0.04480	6880	hCG37060.3	TAF9	TAF9 RNA polymerase II, TATA box binding protein (TBP)-associated factor, 32kDa
104400	-0.52320	0.17300	0.02400	null	hCG1639841.2	null	null
236786	-0.52560	0.18200	0.03680	null	hCG1642689.3	null	null
192008	-0.52820	0.19000	0.04400	27230	hCG21346.3	SERP1	null
183153	-0.52890	0.18800	0.03700	null	hCG40614.2	null	null
163415	-0.53150	0.18600	0.03720	6147	hCG1741756.3	RPL23A	ribosomal protein L23a
228350	-0.54100	0.21080	0.04600	null	hCG1773720.2	null	null
236755	-0.54640	0.15290	0.01220	null	hCG1644300.2	null	null
147811	-0.54760	0.18780	0.03620	391656	hCG1640454.2	LOC391656	null
169352	-0.55410	0.19600	0.04050	null	hCG31276.2	null	null
214479	-0.56140	0.18600	0.03280	null	hCG1641611.1	null	null
128211	-0.56690	0.19100	0.03620	6181	hCG1778304.2	RPLP2	ribosomal protein, large, P2
205425	-0.57240	0.21510	0.04920	6637	hCG1991829	SNRPG	small nuclear ribonucleoprotein polypeptide G
161418	-0.57380	0.18040	0.02400	null	hCG1640265.1	null	null
229731	-0.57570	0.21890	0.04720	null	hCG1643071.4	null	null
129965	-0.57780	0.17560	0.01510	391124	hCG2041321	LOC391124	null
166058	-0.58210	0.17060	0.00890	392793	hCG19809.3	LOC392793	null
124452	-0.58870	0.17310	0.01870	null	hCG1791204.2	null	null
104409	-0.60070	0.20650	0.04030	388720	hCG41053.3	LOC388720	null
127924	-0.60110	0.17220	0.01270	null	hCG1642877.2	null	null
107989	-0.60450	0.18810	0.02660	6231	hCG20704.2	RPS26	ribosomal protein S26
196138	-0.60790	0.21850	0.04770	442217	hCG21947.2	LOC442217	null
144335	-0.60850	0.22500	0.02500	51042	hCG40586.2	ZNF593	zinc finger protein 593
235027	-0.60860	0.17790	0.01190	118490	hCG2024610	ZMYND17	zinc finger, MYND-type containing 17
236383	-0.60920	0.20710	0.03640	390363	hCG1778010.2	LOC390363	null
202579	-0.61140	0.24550	0.04290	null	hCG2040216.1	null	null
235617	-0.62220	0.18070	0.00740	null	hCG2043493	null	null
234918	-0.62640	0.23450	0.04970	null	hCG2008336	null	null
234461	-0.62710	0.21080	0.03690	null	hCG1639884.4	null	null
127509	-0.62720	0.21420	0.04000	6232	hCG2001249	RPS27	ribosomal protein S27 (metallopanstimulin 1)
235783	-0.62810	0.18330	0.01520	440828	hCG2011133	LOC440828	null
233543	-0.63350	0.17420	0.01250	null	hCG1643627.3	null	null
120117	-0.63430	0.20110	0.02850	null	hCG1641869.2	null	null
197155	-0.63450	0.18810	0.01840	402120	hCG1790378.1	LOC402120	null
228104	-0.63560	0.22200	0.03000	null	hCG1644083.2	null	null
230865	-0.63800	0.20250	0.02640	null	hCG1644208.2	null	null
139876	-0.64030	0.20390	0.03230	null	hCG2041298	null	null
154610	-0.64160	0.20970	0.02880	null	hCG33398.1	null	null
132733	-0.64380	0.19070	0.02180	387907|6201	hCG2043514|hCG31799.1|hCG2043512|hCG1784266.2	LOC387907|RPS7	ribosomal protein S7
176164	-0.65450	0.23330	0.04210	8363|8362	hCG1743054.2|hCG1743052.1	HIST1H4J|HIST1H4K	histone 1, H4j|histone 1, H4k
101113	-0.66170	0.24000	0.04810	284230	hCG1641039.2	LOC284230	null
178580	-0.66300	0.23480	0.04640	6160	hCG27618.3	RPL31	ribosomal protein L31
110745	-0.66860	0.24410	0.04570	130773	hCG1640174.3	LOC130773	null
236811	-0.66920	0.20210	0.01980	null	hCG1639969.4	null	null
136473	-0.67470	0.25540	0.04750	1678	hCG20399.3	TIMM8A	translocase of inner mitochondrial membrane 8 homolog A (yeast)
210065	-0.67980	0.21470	0.03120	338870	hCG1642913.2	LOC338870	null
105974	-0.68210	0.23310	0.04520	null	hCG2040261	null	null
194532	-0.68440	0.15710	0.00230	null	hCG1649906.3	null	null
215017	-0.68460	0.19720	0.01870	402095	hCG2041323	LOC402095	null
236458	-0.69080	0.15550	0.00180	6201	hCG31799.1|hCG2043512|hCG1639825.4|hCG1784266.2	RPS7	ribosomal protein S7
120405	-0.69480	0.23950	0.03950	51728	hCG1787292.2	POLR3K	polymerase (RNA) III (DNA directed) polypeptide K, 12.3 kDa
188240	-0.69540	0.24200	0.04770	6169	hCG1986031.1	RPL38	ribosomal protein L38
114390	-0.69630	0.25170	0.03860	null	hCG1640708.1	null	null
175867	-0.70300	0.22120	0.03180	6218	hCG2004668	RPS17	ribosomal protein S17
122327	-0.70500	0.22640	0.03260	null	hCG1820708.2	null	null
186352	-0.70700	0.18840	0.01340	null	hCG2043534	null	null
194678	-0.70750	0.20270	0.01550	null	hCG1644073.3	null	null
201653	-0.70770	0.21640	0.02410	null	hCG1986612	null	null
206878	-0.70950	0.15590	0.00170	null	hCG2041220	null	null
101365	-0.70980	0.23360	0.04160	6228	hCG38189.3	RPS23	ribosomal protein S23
200578	-0.72460	0.24250	0.03930	6168	hCG2043541	RPL37A	ribosomal protein L37a
182502	-0.72660	0.22340	0.03120	440055	hCG27404.2	LOC440055	null
235833	-0.73000	0.18640	0.01020	null	hCG1986393.1	null	null
236539	-0.73210	0.20620	0.02070	401817	hCG33300.3	LOC401817	null
213429	-0.74120	0.20440	0.00750	null	hCG1641325.2	null	null
165565	-0.75050	0.21030	0.02010	442515	hCG1745083.1	LOC442515	null
231283	-0.75760	0.24000	0.03810	null	hCG1640678.4	null	null
181661	-0.76670	0.25130	0.01170	6161	hCG28313.3	RPL32	ribosomal protein L32
228045	-0.77940	0.26380	0.04900	null	hCG1640974.3	null	null
206731	-0.78270	0.22670	0.00600	null	hCG15797.4	null	null
231595	-0.78950	0.23990	0.02490	null	hCG1642946.4	null	null
178604	-0.78980	0.23260	0.01640	null	hCG1811829.2	null	null
173501	-0.79560	0.24950	0.02720	null	hCG22347.3	null	null
159246	-0.80040	0.23530	0.02390	null	hCG39778.2	null	null
112668	-0.80260	0.20040	0.01170	8360	hCG1643895.3	HIST1H4D	histone 1, H4d
236158	-0.81230	0.29270	0.02330	null	hCG2043547	null	null
194386	-0.81290	0.22000	0.01890	null	hCG1820595.1	null	null
229397	-0.81620	0.17100	0.00250	null	hCG1811432.1	null	null
131041	-0.82560	0.28150	0.03790	null	hCG1781644.2	null	null
236346	-0.82580	0.26200	0.03610	440539	hCG91959.3	LOC440539	null
200916	-0.84140	0.36330	0.04130	6144	hCG2043429	RPL21	ribosomal protein L21
235766	-0.84920	0.24140	0.02380	null	hCG1991833	null	null
190473	-0.86640	0.21770	0.01200	200916	hCG15121.2	RPL22L1	ribosomal protein L22-like 1
236307	-0.87290	0.19110	0.00380	null	hCG1811140.1	null	null
104625	-0.87530	0.22030	0.00920	null	hCG15685.3	null	null
233560	-0.89020	0.16820	0.00110	null	hCG1643833.3	null	null
158904	-0.92550	0.23930	0.01870	6227	hCG41768.3	RPS21	ribosomal protein S21
183682	-0.93410	0.18940	0.00270	null	hCG1782515.1	null	null
236152	-0.93640	0.24900	0.01740	null	hCG20119.2	null	null
108451	-0.96020	0.24660	0.00190	3646	null	EIF3S6	eukaryotic translation initiation factor 3, subunit 6 48kDa
185687	-0.96030	0.38360	0.04290	467	hCG37734.3	ATF3	activating transcription factor 3
160812	-1.01160	0.23590	0.00640	441781	hCG1641647.2	LOC441781	null
230085	-1.01960	0.43490	0.02100	null	hCG1640295.2	null	null
236459	-1.18520	0.34470	0.04020	null	hCG1789070.2	null	null
151440	-1.26790	0.26850	0.01020	391126	hCG1640871.4	LOC391126	null
173247	-1.37630	0.65100	0.04150	9991	hCG1996226	ROD1	ROD1 regulator of differentiation 1 (S. pombe)
142040	-1.42860	0.53600	0.03400	null	hCG1639936.4	null	null
196744	-1.67220	0.57480	0.01560	256380	hCG34022.3	SCML4	sex comb on midleg-like 4 (Drosophila)
224249	-1.95490	1.02310	0.04230	163589	hCG2024910.2	TDRD5	tudor domain containing 5
168020	-2.10050	1.00760	0.03340	57054|1617|57135	hCG1733452.2	DAZ3|DAZ1|DAZ4	deleted in azoospermia 3|deleted in azoospermia 1|deleted in azoospermia 4
212936	-2.25040	1.02790	0.04900	23410	hCG37816.3	SIRT3	sirtuin (silent mating type information regulation 2 homolog) 3 (S. cerevisiae)
150489	-2.37490	0.85350	0.03010	23409	hCG27774.2	SIRT4	sirtuin (silent mating type information regulation 2 homolog) 4 (S. cerevisiae)
233700	-2.65050	0.92810	0.03820	null	hCG1791801.2	null	null
219201	-3.00080	0.86080	0.01340	7468	hCG18087.2	WHSC1	Wolf-Hirschhorn syndrome candidate 1
172905	-3.52390	2.55280	0.01080	80012	hCG2021666.2	PHC3	polyhomeotic like 3 (Drosophila)
237079	-3.63550	1.67710	0.01260	200765	hCG2036855	TIGD1	tigger transposable element derived 1
