# Supplementary material for: Determining the impact of alternative splicing events on transcriptome dynamics
Source: BMC Res Notes. 2008 Oct 24;1:94. doi: 10.1186/1756-0500-1-94 (PMC2584107; doi:10.1186/1756-0500-1-94)
Supplement: Additional file 5 — An ascii tab-delimited file is provided containing the listing of the probe IDs (PROBE), the log2 fold-changes (LOG_Q), the log2 fold change estimated variance (VAR), the P-value (P), as well as several gene identifiers, for the subset of selected probes mapping to the Protein Metabolism and Modification ontology term used for the meta-analysis. [file 1756-0500-1-94-S5.txt]

-----------------------------------------------	
ace.map output generated Sun Nov 25 11:09:21 CET 2007	
ace.map version: 0.916	
http://www.iri.cnrs.fr/seg	
-----------------------------------------------	

TECHNOLOGY	applied biosystems
SPECIES	h.sapiens

FILTER DATE	07/11/2025 10:09

file exported by ace.map | Sun Nov 25 18:47:16 CET 2007 | h.sapiens | applied biosystems | 071124_bclx-ctrl_e005_withma0.ma3 | (c) 2007 by guillaume brysbaert, sebastian noth, arndt benecke [IHES - IRI]	

this is a user selection of probes from file : 071124_bclx-ctrl_e005_withma0.ma3	

annotation file used : Human_AB1700_Annotations_09_06.txt	

PROBE	LOG_Q[070812_bclx-ctrl.ma2]	VAR[070812_bclx-ctrl.ma2]	P[070812_bclx-ctrl.ma2]	Entrez Gene ID	Celera Gene ID	Gene_Symbol	Gene_Name
187105	4.16970	0.99460	0.00030	2137	hCG15474.4	EXTL3	exostoses (multiple)-like 3
212544	3.87800	0.49680	0.00090	114804	hCG1817977.2	RNF157	ring finger protein 157
229460	3.55810	2.22060	0.01670	128822	hCG2018917	CST9	cystatin 9 (testatin)
168970	3.31700	2.10460	0.04680	5798	hCG15565.3	PTPRN	protein tyrosine phosphatase, receptor type, N
228687	3.21770	3.00180	0.04230	4247	hCG2013204	MGAT2	mannosyl (alpha-1,6-)-glycoprotein beta-1,2-N-acetylglucosaminyltransferase
153280	2.62390	1.63700	0.04050	5580	hCG17550.3	PRKCD	protein kinase C, delta
206391	2.34570	0.81510	0.02530	3645	hCG39825.3	INSRR	insulin receptor-related receptor
144369	2.33430	1.01720	0.00800	83737	hCG2019175.1	ITCH	itchy homolog E3 ubiquitin protein ligase (mouse)
110331	2.20850	0.58180	0.00370	2651	hCG1818200.2	GCNT2	glucosaminyl (N-acetyl) transferase 2, I-branching enzyme
121017	1.82150	0.56320	0.02560	80222	hCG1999130.1	TARSL1	threonyl-tRNA synthetase-like 1
136889	1.80990	0.53900	0.04930	53944	hCG2004507.1	CSNK1G1	casein kinase 1, gamma 1
221359	1.29000	0.45670	0.04630	11156	hCG2036515	PTP4A3	protein tyrosine phosphatase type IVA, member 3
106192	1.19980	0.42740	0.01260	1326	hCG39055.2	MAP3K8	mitogen-activated protein kinase kinase kinase 8
169614	1.18090	0.46380	0.03600	1362	hCG27963.3	CPD	carboxypeptidase D
205024	1.15780	0.46210	0.04780	90826	hCG2026199.1	LOC90826	null
164177	1.06710	0.42200	0.02120	51360	hCG18750.2	MBTPS2	membrane-bound transcription factor peptidase, site 2
157004	1.05670	0.43680	0.01860	6787	hCG17552.3	NEK4	NIMA (never in mitosis gene a)-related kinase 4
165720	0.96770	0.35950	0.04500	6197	null	RPS6KA3	ribosomal protein S6 kinase, 90kDa, polypeptide 3
155785	0.95820	0.40810	0.02160	23677	hCG21899.3	SH3BP4	SH3-domain binding protein 4
184373	0.92760	0.33730	0.02500	9601	hCG15300.3	PDIA4	protein disulfide isomerase family A, member 4
165825	0.91630	0.32830	0.03720	8473	hCG19962.3	OGT	O-linked N-acetylglucosamine (GlcNAc) transferase (UDP-N-acetylglucosamine:polypeptide-N-acetylglucosaminyl transferase)
104562	0.87970	0.21240	0.00270	27183	hCG28199.2	VPS4A	vacuolar protein sorting 4A (yeast)
206942	0.84680	0.37060	0.04670	11043	hCG21684.3	MID2	midline 2
122087	0.82340	0.29940	0.03480	4343	hCG38463.3	MOV10	Mov10, Moloney leukemia virus 10, homolog (mouse)
145155	0.78230	0.23240	0.01440	8317	hCG23224.2	CDC7	CDC7 cell division cycle 7 (S. cerevisiae)
144148	0.73330	0.25310	0.03550	27250	hCG2042239	PDCD4	programmed cell death 4 (neoplastic transformation inhibitor)
177616	0.72550	0.24640	0.00910	54872	hCG34454.3	GPI7	null
167292	0.71850	0.16390	0.00330	1147	hCG19417.3	CHUK	conserved helix-loop-helix ubiquitous kinase
163955	0.64090	0.25590	0.02490	327	hCG1784107.2	APEH	N-acylaminoacyl-peptide hydrolase
110548	0.60660	0.24300	0.03580	2263	hCG1811153.1	FGFR2	fibroblast growth factor receptor 2 (bacteria-expressed kinase, keratinocyte growth factor receptor, craniofacial dysostosis 1, Crouzon syndrome, Pfeiffer syndrome, Jackson-Weiss syndrome)
141342	0.58960	0.25510	0.04730	6767	hCG1790973.2	ST13	suppression of tumorigenicity 13 (colon carcinoma) (Hsp70 interacting protein)
108985	0.54190	0.20590	0.03740	5066	hCG2039646	PAM	peptidylglycine alpha-amidating monooxygenase
212988	0.53530	0.24070	0.04760	102	hCG40040.3	ADAM10	ADAM metallopeptidase domain 10
215866	0.46090	0.17530	0.02690	26091	hCG2024473	HERC4	hect domain and RLD 4
203962	-0.40790	0.16760	0.04890	285176	hCG1777387.2	LOC285176	null
235671	-0.41430	0.17460	0.04840	null	hCG1981229	null	null
162103	-0.42870	0.16380	0.04630	6222	hCG1640167.5	RPS18	ribosomal protein S18
192792	-0.45610	0.17940	0.05000	401016	hCG1817302.2	LOC401016	null
207673	-0.46450	0.17330	0.04230	null	hCG1789970.2	null	null
107645	-0.46790	0.17990	0.04500	6129	hCG15591.2	RPL7	ribosomal protein L7
106095	-0.47340	0.18120	0.04790	55651	hCG2024282|hCG19291.1	NOLA2	nucleolar protein family A, member 2 (H/ACA small nucleolar RNPs)
129584	-0.48620	0.16790	0.03190	null	hCG2043529	null	null
208326	-0.49410	0.18750	0.04110	null	hCG2041309	null	null
175282	-0.49670	0.18400	0.04300	null	hCG1792359.1	null	null
208491	-0.50940	0.18530	0.04170	439992|6189	hCG40355.1|hCG1758561.1|hCG33299.3|hCG2023255|hCG2028196.2|hCG1993855|hCG2026261	LOC439992|RPS3A	ribosomal protein S3A
104400	-0.52320	0.17300	0.02400	null	hCG1639841.2	null	null
236786	-0.52560	0.18200	0.03680	null	hCG1642689.3	null	null
192008	-0.52820	0.19000	0.04400	27230	hCG21346.3	SERP1	null
183153	-0.52890	0.18800	0.03700	null	hCG40614.2	null	null
163415	-0.53150	0.18600	0.03720	6147	hCG1741756.3	RPL23A	ribosomal protein L23a
228350	-0.54100	0.21080	0.04600	null	hCG1773720.2	null	null
236819	-0.54220	0.21170	0.04990	392208	hCG16505.3	LOC392208	null
236755	-0.54640	0.15290	0.01220	null	hCG1644300.2	null	null
147811	-0.54760	0.18780	0.03620	391656	hCG1640454.2	LOC391656	null
128378	-0.55310	0.20420	0.03510	null	hCG1642390.4	null	null
169352	-0.55410	0.19600	0.04050	null	hCG31276.2	null	null
214479	-0.56140	0.18600	0.03280	null	hCG1641611.1	null	null
128211	-0.56690	0.19100	0.03620	6181	hCG1778304.2	RPLP2	ribosomal protein, large, P2
161418	-0.57380	0.18040	0.02400	null	hCG1640265.1	null	null
229731	-0.57570	0.21890	0.04720	null	hCG1643071.4	null	null
129965	-0.57780	0.17560	0.01510	391124	hCG2041321	LOC391124	null
184164	-0.57920	0.22150	0.02930	1603	hCG40724.3	DAD1	defender against cell death 1
166058	-0.58210	0.17060	0.00890	392793	hCG19809.3	LOC392793	null
124452	-0.58870	0.17310	0.01870	null	hCG1791204.2	null	null
104409	-0.60070	0.20650	0.04030	388720	hCG41053.3	LOC388720	null
127924	-0.60110	0.17220	0.01270	null	hCG1642877.2	null	null
107989	-0.60450	0.18810	0.02660	6231	hCG20704.2	RPS26	ribosomal protein S26
196138	-0.60790	0.21850	0.04770	442217	hCG21947.2	LOC442217	null
235027	-0.60860	0.17790	0.01190	118490	hCG2024610	ZMYND17	zinc finger, MYND-type containing 17
236383	-0.60920	0.20710	0.03640	390363	hCG1778010.2	LOC390363	null
202579	-0.61140	0.24550	0.04290	null	hCG2040216.1	null	null
235617	-0.62220	0.18070	0.00740	null	hCG2043493	null	null
234918	-0.62640	0.23450	0.04970	null	hCG2008336	null	null
234461	-0.62710	0.21080	0.03690	null	hCG1639884.4	null	null
127509	-0.62720	0.21420	0.04000	6232	hCG2001249	RPS27	ribosomal protein S27 (metallopanstimulin 1)
235783	-0.62810	0.18330	0.01520	440828	hCG2011133	LOC440828	null
233543	-0.63350	0.17420	0.01250	null	hCG1643627.3	null	null
120117	-0.63430	0.20110	0.02850	null	hCG1641869.2	null	null
197155	-0.63450	0.18810	0.01840	402120	hCG1790378.1	LOC402120	null
228104	-0.63560	0.22200	0.03000	null	hCG1644083.2	null	null
174760	-0.63590	0.20200	0.03040	5202	hCG1995291	PFDN2	prefoldin 2
230865	-0.63800	0.20250	0.02640	null	hCG1644208.2	null	null
139876	-0.64030	0.20390	0.03230	null	hCG2041298	null	null
154610	-0.64160	0.20970	0.02880	null	hCG33398.1	null	null
132733	-0.64380	0.19070	0.02180	387907|6201	hCG2043514|hCG31799.1|hCG2043512|hCG1784266.2	LOC387907|RPS7	ribosomal protein S7
101113	-0.66170	0.24000	0.04810	284230	hCG1641039.2	LOC284230	null
178580	-0.66300	0.23480	0.04640	6160	hCG27618.3	RPL31	ribosomal protein L31
110745	-0.66860	0.24410	0.04570	130773	hCG1640174.3	LOC130773	null
236811	-0.66920	0.20210	0.01980	null	hCG1639969.4	null	null
210065	-0.67980	0.21470	0.03120	338870	hCG1642913.2	LOC338870	null
105974	-0.68210	0.23310	0.04520	null	hCG2040261	null	null
194532	-0.68440	0.15710	0.00230	null	hCG1649906.3	null	null
215017	-0.68460	0.19720	0.01870	402095	hCG2041323	LOC402095	null
236458	-0.69080	0.15550	0.00180	6201	hCG31799.1|hCG2043512|hCG1639825.4|hCG1784266.2	RPS7	ribosomal protein S7
188240	-0.69540	0.24200	0.04770	6169	hCG1986031.1	RPL38	ribosomal protein L38
175867	-0.70300	0.22120	0.03180	6218	hCG2004668	RPS17	ribosomal protein S17
122327	-0.70500	0.22640	0.03260	null	hCG1820708.2	null	null
186352	-0.70700	0.18840	0.01340	null	hCG2043534	null	null
194678	-0.70750	0.20270	0.01550	null	hCG1644073.3	null	null
201653	-0.70770	0.21640	0.02410	null	hCG1986612	null	null
206878	-0.70950	0.15590	0.00170	null	hCG2041220	null	null
101365	-0.70980	0.23360	0.04160	6228	hCG38189.3	RPS23	ribosomal protein S23
200578	-0.72460	0.24250	0.03930	6168	hCG2043541	RPL37A	ribosomal protein L37a
182502	-0.72660	0.22340	0.03120	440055	hCG27404.2	LOC440055	null
235833	-0.73000	0.18640	0.01020	null	hCG1986393.1	null	null
236539	-0.73210	0.20620	0.02070	401817	hCG33300.3	LOC401817	null
165565	-0.75050	0.21030	0.02010	442515	hCG1745083.1	LOC442515	null
231283	-0.75760	0.24000	0.03810	null	hCG1640678.4	null	null
181661	-0.76670	0.25130	0.01170	6161	hCG28313.3	RPL32	ribosomal protein L32
228045	-0.77940	0.26380	0.04900	null	hCG1640974.3	null	null
206731	-0.78270	0.22670	0.00600	null	hCG15797.4	null	null
231595	-0.78950	0.23990	0.02490	null	hCG1642946.4	null	null
178604	-0.78980	0.23260	0.01640	null	hCG1811829.2	null	null
173501	-0.79560	0.24950	0.02720	null	hCG22347.3	null	null
236158	-0.81230	0.29270	0.02330	null	hCG2043547	null	null
194386	-0.81290	0.22000	0.01890	null	hCG1820595.1	null	null
229397	-0.81620	0.17100	0.00250	null	hCG1811432.1	null	null
131041	-0.82560	0.28150	0.03790	null	hCG1781644.2	null	null
236346	-0.82580	0.26200	0.03610	440539	hCG91959.3	LOC440539	null
200916	-0.84140	0.36330	0.04130	6144	hCG2043429	RPL21	ribosomal protein L21
235766	-0.84920	0.24140	0.02380	null	hCG1991833	null	null
190473	-0.86640	0.21770	0.01200	200916	hCG15121.2	RPL22L1	ribosomal protein L22-like 1
236307	-0.87290	0.19110	0.00380	null	hCG1811140.1	null	null
104625	-0.87530	0.22030	0.00920	null	hCG15685.3	null	null
233560	-0.89020	0.16820	0.00110	null	hCG1643833.3	null	null
158904	-0.92550	0.23930	0.01870	6227	hCG41768.3	RPS21	ribosomal protein S21
183682	-0.93410	0.18940	0.00270	null	hCG1782515.1	null	null
236152	-0.93640	0.24900	0.01740	null	hCG20119.2	null	null
108451	-0.96020	0.24660	0.00190	3646	null	EIF3S6	eukaryotic translation initiation factor 3, subunit 6 48kDa
152891	-0.98390	0.43640	0.03480	2650	hCG1984855	GCNT1	glucosaminyl (N-acetyl) transferase 1, core 2 (beta-1,6-N-acetylglucosaminyltransferase)
113737	-0.98740	0.23680	0.00950	57761	hCG2019820.2	TRIB3	tribbles homolog 3 (Drosophila)
160812	-1.01160	0.23590	0.00640	441781	hCG1641647.2	LOC441781	null
230085	-1.01960	0.43490	0.02100	null	hCG1640295.2	null	null
236459	-1.18520	0.34470	0.04020	null	hCG1789070.2	null	null
151440	-1.26790	0.26850	0.01020	391126	hCG1640871.4	LOC391126	null
142040	-1.42860	0.53600	0.03400	null	hCG1639936.4	null	null
173211	-1.92120	0.70870	0.03870	780	hCG26003.3	DDR1	discoidin domain receptor family, member 1
172527	-2.56280	0.93270	0.04550	2868	hCG20632.3	GRK4	G protein-coupled receptor kinase 4
233700	-2.65050	0.92810	0.03820	null	hCG1791801.2	null	null
200570	-2.65660	1.12210	0.00660	125972	hCG36959.3	CALR3	calreticulin 3
108175	-2.79550	0.85590	0.04920	78990	hCG22343.3	OTUB2	OTU domain, ubiquitin aldehyde binding 2
115999	-2.98800	1.11990	0.02630	5603	hCG15774.3	MAPK13	mitogen-activated protein kinase 13
218663	-3.21220	2.39700	0.02140	115669	hCG20713.5	TTC6	tetratricopeptide repeat domain 6
133041	-3.30800	2.68340	0.01370	85481	hCG1651138.2	PSKH2	protein serine kinase H2
186329	-3.39580	1.38980	0.02900	256280	hCG1653528.3	CARM1L	coactivator associated arginine methyltransferase 1-like
