# Supplementary material for: Determining the impact of alternative splicing events on transcriptome dynamics
Source: BMC Res Notes. 2008 Oct 24;1:94. doi: 10.1186/1756-0500-1-94 (PMC2584107; doi:10.1186/1756-0500-1-94)
Supplement: Additional file 6 — An ascii tab-delimited file is provided containing the listing of the probe IDs (PROBE), the log2 fold-changes (LOG_Q), the log2 fold change estimated variance (VAR), the P-value (P), as well as several gene identifiers, for the subset of selected probes mapping to the Ribosomal Protein ontology term used for the meta-analysis. [file 1756-0500-1-94-S6.txt]

-----------------------------------------------	
ace.map output generated Sun Nov 25 11:09:21 CET 2007	
ace.map version: 0.916	
http://www.iri.cnrs.fr/seg	
-----------------------------------------------	

TECHNOLOGY	applied biosystems
SPECIES	h.sapiens

FILTER DATE	07/11/2025 10:09

file exported by ace.map | Sun Nov 25 19:01:32 CET 2007 | h.sapiens | applied biosystems | 071124_bclx-ctrl_e005_withma0.ma3 | (c) 2007 by guillaume brysbaert, sebastian noth, arndt benecke [IHES - IRI]	

this is a user selection of probes from file : 071124_bclx-ctrl_e005_withma0.ma3	

annotation file used : Human_AB1700_Annotations_09_06.txt	

PROBE	LOG_Q[070812_bclx-ctrl.ma2]	VAR[070812_bclx-ctrl.ma2]	P[070812_bclx-ctrl.ma2]	Entrez Gene ID	Celera Gene ID	Gene_Symbol	Gene_Name
110046	0.73140	0.21770	0.01560	9724	hCG1811699.2	UTP14C	UTP14, U3 small nucleolar ribonucleoprotein, homolog C (yeast)
203962	-0.40790	0.16760	0.04890	285176	hCG1777387.2	LOC285176	null
235671	-0.41430	0.17460	0.04840	null	hCG1981229	null	null
162103	-0.42870	0.16380	0.04630	6222	hCG1640167.5	RPS18	ribosomal protein S18
192792	-0.45610	0.17940	0.05000	401016	hCG1817302.2	LOC401016	null
207673	-0.46450	0.17330	0.04230	null	hCG1789970.2	null	null
107645	-0.46790	0.17990	0.04500	6129	hCG15591.2	RPL7	ribosomal protein L7
208326	-0.49410	0.18750	0.04110	null	hCG2041309	null	null
175282	-0.49670	0.18400	0.04300	null	hCG1792359.1	null	null
208491	-0.50940	0.18530	0.04170	439992|6189	hCG40355.1|hCG1758561.1|hCG33299.3|hCG2023255|hCG2028196.2|hCG1993855|hCG2026261	LOC439992|RPS3A	ribosomal protein S3A
236786	-0.52560	0.18200	0.03680	null	hCG1642689.3	null	null
192008	-0.52820	0.19000	0.04400	27230	hCG21346.3	SERP1	null
183153	-0.52890	0.18800	0.03700	null	hCG40614.2	null	null
163415	-0.53150	0.18600	0.03720	6147	hCG1741756.3	RPL23A	ribosomal protein L23a
228350	-0.54100	0.21080	0.04600	null	hCG1773720.2	null	null
236755	-0.54640	0.15290	0.01220	null	hCG1644300.2	null	null
147811	-0.54760	0.18780	0.03620	391656	hCG1640454.2	LOC391656	null
169352	-0.55410	0.19600	0.04050	null	hCG31276.2	null	null
214479	-0.56140	0.18600	0.03280	null	hCG1641611.1	null	null
128211	-0.56690	0.19100	0.03620	6181	hCG1778304.2	RPLP2	ribosomal protein, large, P2
161418	-0.57380	0.18040	0.02400	null	hCG1640265.1	null	null
229731	-0.57570	0.21890	0.04720	null	hCG1643071.4	null	null
129965	-0.57780	0.17560	0.01510	391124	hCG2041321	LOC391124	null
124452	-0.58870	0.17310	0.01870	null	hCG1791204.2	null	null
104409	-0.60070	0.20650	0.04030	388720	hCG41053.3	LOC388720	null
107989	-0.60450	0.18810	0.02660	6231	hCG20704.2	RPS26	ribosomal protein S26
196138	-0.60790	0.21850	0.04770	442217	hCG21947.2	LOC442217	null
235027	-0.60860	0.17790	0.01190	118490	hCG2024610	ZMYND17	zinc finger, MYND-type containing 17
236383	-0.60920	0.20710	0.03640	390363	hCG1778010.2	LOC390363	null
202579	-0.61140	0.24550	0.04290	null	hCG2040216.1	null	null
234918	-0.62640	0.23450	0.04970	null	hCG2008336	null	null
234461	-0.62710	0.21080	0.03690	null	hCG1639884.4	null	null
127509	-0.62720	0.21420	0.04000	6232	hCG2001249	RPS27	ribosomal protein S27 (metallopanstimulin 1)
235783	-0.62810	0.18330	0.01520	440828	hCG2011133	LOC440828	null
233543	-0.63350	0.17420	0.01250	null	hCG1643627.3	null	null
120117	-0.63430	0.20110	0.02850	null	hCG1641869.2	null	null
197155	-0.63450	0.18810	0.01840	402120	hCG1790378.1	LOC402120	null
228104	-0.63560	0.22200	0.03000	null	hCG1644083.2	null	null
230865	-0.63800	0.20250	0.02640	null	hCG1644208.2	null	null
139876	-0.64030	0.20390	0.03230	null	hCG2041298	null	null
154610	-0.64160	0.20970	0.02880	null	hCG33398.1	null	null
132733	-0.64380	0.19070	0.02180	387907|6201	hCG2043514|hCG31799.1|hCG2043512|hCG1784266.2	LOC387907|RPS7	ribosomal protein S7
101113	-0.66170	0.24000	0.04810	284230	hCG1641039.2	LOC284230	null
178580	-0.66300	0.23480	0.04640	6160	hCG27618.3	RPL31	ribosomal protein L31
110745	-0.66860	0.24410	0.04570	130773	hCG1640174.3	LOC130773	null
236811	-0.66920	0.20210	0.01980	null	hCG1639969.4	null	null
210065	-0.67980	0.21470	0.03120	338870	hCG1642913.2	LOC338870	null
105974	-0.68210	0.23310	0.04520	null	hCG2040261	null	null
194532	-0.68440	0.15710	0.00230	null	hCG1649906.3	null	null
215017	-0.68460	0.19720	0.01870	402095	hCG2041323	LOC402095	null
236458	-0.69080	0.15550	0.00180	6201	hCG31799.1|hCG2043512|hCG1639825.4|hCG1784266.2	RPS7	ribosomal protein S7
188240	-0.69540	0.24200	0.04770	6169	hCG1986031.1	RPL38	ribosomal protein L38
175867	-0.70300	0.22120	0.03180	6218	hCG2004668	RPS17	ribosomal protein S17
122327	-0.70500	0.22640	0.03260	null	hCG1820708.2	null	null
186352	-0.70700	0.18840	0.01340	null	hCG2043534	null	null
194678	-0.70750	0.20270	0.01550	null	hCG1644073.3	null	null
201653	-0.70770	0.21640	0.02410	null	hCG1986612	null	null
206878	-0.70950	0.15590	0.00170	null	hCG2041220	null	null
101365	-0.70980	0.23360	0.04160	6228	hCG38189.3	RPS23	ribosomal protein S23
200578	-0.72460	0.24250	0.03930	6168	hCG2043541	RPL37A	ribosomal protein L37a
182502	-0.72660	0.22340	0.03120	440055	hCG27404.2	LOC440055	null
235833	-0.73000	0.18640	0.01020	null	hCG1986393.1	null	null
236539	-0.73210	0.20620	0.02070	401817	hCG33300.3	LOC401817	null
165565	-0.75050	0.21030	0.02010	442515	hCG1745083.1	LOC442515	null
231283	-0.75760	0.24000	0.03810	null	hCG1640678.4	null	null
181661	-0.76670	0.25130	0.01170	6161	hCG28313.3	RPL32	ribosomal protein L32
228045	-0.77940	0.26380	0.04900	null	hCG1640974.3	null	null
206731	-0.78270	0.22670	0.00600	null	hCG15797.4	null	null
231595	-0.78950	0.23990	0.02490	null	hCG1642946.4	null	null
178604	-0.78980	0.23260	0.01640	null	hCG1811829.2	null	null
173501	-0.79560	0.24950	0.02720	null	hCG22347.3	null	null
236158	-0.81230	0.29270	0.02330	null	hCG2043547	null	null
194386	-0.81290	0.22000	0.01890	null	hCG1820595.1	null	null
229397	-0.81620	0.17100	0.00250	null	hCG1811432.1	null	null
131041	-0.82560	0.28150	0.03790	null	hCG1781644.2	null	null
236346	-0.82580	0.26200	0.03610	440539	hCG91959.3	LOC440539	null
200916	-0.84140	0.36330	0.04130	6144	hCG2043429	RPL21	ribosomal protein L21
235766	-0.84920	0.24140	0.02380	null	hCG1991833	null	null
190473	-0.86640	0.21770	0.01200	200916	hCG15121.2	RPL22L1	ribosomal protein L22-like 1
236307	-0.87290	0.19110	0.00380	null	hCG1811140.1	null	null
104625	-0.87530	0.22030	0.00920	null	hCG15685.3	null	null
233560	-0.89020	0.16820	0.00110	null	hCG1643833.3	null	null
158904	-0.92550	0.23930	0.01870	6227	hCG41768.3	RPS21	ribosomal protein S21
183682	-0.93410	0.18940	0.00270	null	hCG1782515.1	null	null
236152	-0.93640	0.24900	0.01740	null	hCG20119.2	null	null
160812	-1.01160	0.23590	0.00640	441781	hCG1641647.2	LOC441781	null
230085	-1.01960	0.43490	0.02100	null	hCG1640295.2	null	null
236459	-1.18520	0.34470	0.04020	null	hCG1789070.2	null	null
151440	-1.26790	0.26850	0.01020	391126	hCG1640871.4	LOC391126	null
142040	-1.42860	0.53600	0.03400	null	hCG1639936.4	null	null
233700	-2.65050	0.92810	0.03820	null	hCG1791801.2	null	null
